# Supplementary material for: sncRNA levels predict SNORD105B is a novel biomarker of chronic kidney disease risk and SGLT2 inhibitor response in type 2 diabetes
Source: Mol Ther Nucleic Acids. 2026 May 1;37(2):102947. doi: 10.1016/j.omtn.2026.102947 (PMC13223920; doi:10.1016/j.omtn.2026.102947)
Supplement: Data S1. Tables S3–S6 and S8–S12 [file mmc2.xlsx]

## Sheet: Supplemental tables
Table S3. Result DGE analyse incident CKD
Yellow boxes indicate FDR significant associations
Table S4. Result DGE analyse eGFR <60 ml/min
Yellow boxes indicate FDR significant associations
Table S5. Result DGE analyse uACR >3 mg/mmol
Yellow boxes indicate FDR significant associations
Table S6. Characteristics of the individuals used for the SGLT2 inhibition treatment study
Data are mean (SD), median (IQR) or n (%)
Table S8. Result DGE analyse SGLT2 inhibitor treatment
Yellow boxes indicate P-value significant associations
Table S9. Result sensitivity analysis RED (metformine + dapagliflozin) (n=24)
Yellow boxes indicate P-value significant associations
Table S10. Result sensitivity analysis RACE_1 (metformine + empagliflozine) (n=20)
Yellow boxes indicate P-value significant associations
Table S11. Result sensitivity analysis RACE_2 (metformine and linagliptine + empaglilozine) (n=21)
Yellow boxes indicate P-value significant associations
Table S12. Co-regulated proteins with SNORD105B and SNORD12C
Yellow boxes indicate overlap of co-regulated proteins of SNORD105B and SNORD12C. Sorted by strongest correlation.

## Sheet: Table S3
Endpoint CKD	Model 1 (baseline eGFR)						Model 2 (baseline eGFR + UACR + SBP + HbA1c)
Small non-coding RNA	logFC	logCPM	F	P-value	FDR		logFC	logCPM	F	P-value	FDR
SNORD105B:snoRNA	-1.39762	-1.20649	24.1815	1.53825e-06	0.000677598		-1.14593	-1.18808	14.4541	0.000178631	0.157374
SNORD12C:snoRNA	-1.57995	-1.49312	24.5598	1.28508e-06	0.000677598		-0.694072	-1.31156	3.67935	0.0561751	0.862576
SNORD30:snoRNA	-0.990414	-0.136034	15.6761	9.6591e-05	0.0196059		-0.556222	-0.0347456	4.12051	0.0433749	0.862576
SNORD56:snoRNA	-1.35391	-1.24404	16.171	7.54793e-05	0.0196059		-0.252572	-1.10725	0.38185	0.537151	0.993117
SNORD95:snoRNA	-0.844282	0.594595	15.3929	0.000111271	0.0196059		-0.688915	0.634826	8.53905	0.00377884	0.665831
hsa_piR_018780|gb|DQ595807|Homo_sapiens:17:72068837:72068864:Plus	-1.01995	-0.465167	13.9365	0.000231355	0.020554		-0.704915	-0.359522	5.35727	0.0214082	0.840777
SNORD42B:snoRNA	-1.09971	-1.03343	14.4281	0.000180549	0.020554		-0.874224	-1.00714	7.30233	0.0073355	0.70783
SNORD48:snoRNA	-0.963603	0.030134	14.9134	0.000141476	0.020554		-0.786603	0.0990321	8.06606	0.00486345	0.70783
SNORD82:snoRNA	-0.987637	-0.898209	13.9199	0.000233303	0.020554		-0.668488	-0.867262	5.22843	0.0230173	0.840777
SNORD99:snoRNA	-0.993759	-1.09712	14.2446	0.000198038	0.020554		-0.855394	-1.06846	8.91551	0.00309466	0.665831
SNORD42A:snoRNA	-1.06564	3.95842	13.6621	0.000265793	0.0212876		-0.861897	3.99366	7.24287	0.0075755	0.70783
SNORD73A:snoRNA	-0.863482	0.483976	9.69821	0.00204645	0.150243		-0.779268	0.521365	6.43637	0.0117604	0.840777
SNORD52:snoRNA	-0.828061	-0.341986	9.46579	0.00231227	0.156701		-0.579935	-0.283634	3.72414	0.0547089	0.862576
SNORD60:snoRNA	-0.792543	-1.36931	9.02624	0.00291561	0.183475		-0.658985	-1.33775	5.06304	0.0252699	0.840777
SNORD68:snoRNA	-0.774117	0.122691	8.80914	0.00327081	0.192106		-0.48027	0.188937	2.73283	0.0995007	0.903712
hsa_piR_020813|gb|DQ598646|Homo_sapiens:1:31213600:31213629:Minus	-0.790627	-0.270025	8.36585	0.00414017	0.192575		-0.421311	-0.170933	1.91838	0.167211	0.993117
hsa-miR-323b-3p	0.413466	5.66365	8.35998	0.00415315	0.192575		0.472833	5.67084	9.13527	0.00275524	0.665831
SNORD26:snoRNA	-0.637035	2.56503	8.55082	0.00375178	0.192575		-0.48542	2.59264	4.25785	0.0400526	0.862576
SNORD27:snoRNA	-0.78721	-0.0388919	8.38117	0.00410649	0.192575		-0.337662	0.111348	1.24982	0.264609	0.993117
SNORD69:snoRNA	-0.713926	0.96541	8.2099	0.00449956	0.198206		-0.481649	1.06495	3.0454	0.0821362	0.887095
SNORD43:snoRNA	-0.887165	4.0349	7.9468	0.00518004	0.217315		-0.420061	4.21987	1.39989	0.237812	0.993117
hsa_piR_017458|gb|DQ594126|Homo_sapiens:1:31213602:31213628:Minus	-0.733218	-0.524258	7.58698	0.00628558	0.251488		-0.414172	-0.444149	1.94756	0.164029	0.993117
SNORD18A:snoRNA	-0.746958	-0.797165	7.5062	0.00656551	0.251488		-0.570936	-0.758642	3.62168	0.0581253	0.862576
DICER1:lncRNA	0.297003	-0.468314	6.78511	0.00971036	0.295485		0.295218	-0.466829	5.63961	0.0182783	0.840777
Glu	-0.240867	10.3698	6.76576	0.00981349	0.295485		-0.265533	10.3711	7.13439	0.0080344	0.70783
hsa_piR_000552|gb|DQ570687|Homo_sapiens:22:38045003:38045030:Minus	-0.693047	-0.427436	6.84275	0.00940968	0.295485		-0.280962	-0.306938	0.908349	0.34143	0.993117
hsa_piR_001101|gb|DQ571419|Homo_sapiens:1:45016687:45016714:Plus	-0.63861	1.23914	6.63298	0.0105525	0.295485		-0.292402	1.30647	1.17033	0.280327	0.993117
hsa_piR_001152|gb|DQ571500|Homo_sapiens:2:206734890:206734919:Plus	-0.738434	-0.175311	6.82701	0.00949083	0.295485		-0.47153	-0.103156	2.12853	0.145775	0.993117
hsa-miR-202-5p	-0.670591	-0.63085	7.03593	0.00847013	0.295485		-0.633727	-0.612963	5.33722	0.0216507	0.840777
RN7SL396P:misc_RNA	-0.340794	0.374615	6.64932	0.0104585	0.295485		-0.340234	0.378666	5.43627	0.0204799	0.840777
RN7SL674P:misc_RNA	-0.320826	0.990847	6.54589	0.0110681	0.295485		-0.31204	0.994478	5.03947	0.0256092	0.840777
SNORD104:snoRNA	-0.551143	5.32839	6.55991	0.0109834	0.295485		-0.395562	5.38204	2.77461	0.0969629	0.903712
SNORD38B:snoRNA	-0.800749	-1.47656	6.89391	0.00915087	0.295485		-0.652362	-1.45786	3.64522	0.0573207	0.862576
hsa-miR-1304-5p	-0.22617	0.806294	6.27795	0.0128241	0.314557		-0.177386	0.805827	3.25983	0.0721423	0.887095
RNU1:snRNA	-0.183903	3.48393	6.25906	0.0129582	0.314557		-0.144891	3.48615	3.2867	0.0709854	0.887095
SNORD25:snoRNA	-0.610936	0.67066	6.22407	0.0132107	0.314557		-0.32764	0.727545	1.4847	0.224134	0.993117
SNORD66:snoRNA	-0.701624	-0.426724	6.28484	0.0127755	0.314557		-0.332392	-0.353363	1.19111	0.276107	0.993117
hsa-miR-487a-5p	0.391406	1.93357	5.94408	0.0154232	0.315996		0.417229	1.93776	5.67444	0.0179266	0.840777
hsa-miR-581	-0.222595	0.664291	5.99746	0.0149735	0.315996		-0.169774	0.6638	2.92953	0.0881542	0.887095
hsa-miR-6721-5p	-0.273595	1.01567	5.97546	0.0151572	0.315996		-0.237066	1.0175	3.78305	0.0528422	0.862576
SCARNA16:scaRNA	-0.622622	-0.809868	6.16152	0.0136746	0.315996		-0.355285	-0.792349	1.64655	0.200562	0.993117
SNORD111B:snoRNA	-0.777233	-1.33903	6.03002	0.0147059	0.315996		-0.304813	-1.27048	0.731789	0.393084	0.993117
SNORD6:snoRNA	-0.615019	1.34819	6.04933	0.0145496	0.315996		-0.365132	1.40459	1.72186	0.1906	0.993117
hsa_piR_001042|gb|DQ571335|Homo_sapiens:11:93104320:93104349:Minus	-0.67197	-1.23159	5.87264	0.016047	0.321304		-0.540366	-1.19206	3.21726	0.0740166	0.887095
RN7SL151P:misc_RNA	-0.4385	-0.16197	5.82973	0.0164342	0.321745		-0.439585	-0.159499	4.80101	0.0293223	0.862576
hsa-miR-659-5p	-0.2007	0.709503	5.74651	0.017213	0.329666		-0.141856	0.713423	2.43579	0.119799	0.993117
GAS5:lncRNA	-0.548138	3.94421	5.61768	0.0184952	0.339463		-0.271476	4.0126	1.12737	0.289313	0.993117
hsa_piR_001207|gb|DQ571591|Homo_sapiens:16:88155360:88155385:Plus	-0.487883	0.0531463	5.62078	0.0184632	0.339463		-0.24895	0.0751286	1.19442	0.275443	0.993117
hsa-miR-3928-3p	-0.161749	1.78636	5.49713	0.019785	0.350382		-0.0925799	1.78779	1.54013	0.215707	0.993117
SNORD2:snoRNA	-0.554079	-0.736462	5.48808	0.0198855	0.350382		-0.53898	-0.729141	4.32142	0.0386068	0.862576
MIR3180:lncRNA	-0.317467	-0.496604	5.43969	0.0204321	0.352954		-0.361003	-0.496808	5.87946	0.015994	0.840777
hsa_circ_001680	-0.380508	-0.108077	5.3268	0.021769	0.368817		-0.261901	-0.0851375	2.11207	0.147336	0.993117
hsa-miR-410-3p	0.351493	4.45287	5.21553	0.0231761	0.378268		0.457782	4.45668	7.2172	0.0076816	0.70783
hsa-miR-543	0.298214	7.68915	5.18671	0.0235558	0.378268		0.274655	7.68901	3.70802	0.0552318	0.862576
RNVU1:snRNA	-0.16723	3.09753	5.18227	0.0236149	0.378268		-0.133751	3.09941	2.80009	0.0954506	0.903712
hsa-miR-1255a	-0.308548	1.4762	4.84714	0.0285525	0.449192		-0.289329	1.47622	3.54854	0.0607034	0.862576
hsa-miR-3179	-0.317267	-0.176071	4.71837	0.0307271	0.466733		-0.275185	-0.179291	2.95347	0.0868727	0.887095
SNORD67:snoRNA	-0.588544	-1.24122	4.72001	0.0306984	0.466733		-0.173718	-1.20869	0.331085	0.565514	0.993117
hsa-miR-3615	-0.167738	6.94538	4.66713	0.0316401	0.472456		-0.180135	6.94621	4.4964	0.0349044	0.862576
hsa-miR-382-3p	0.298575	4.3487	4.59004	0.0330678	0.485546		0.400336	4.35462	6.86484	0.00930286	0.745074
hsa-miR-200a-5p	0.33878	-0.426642	4.5183	0.0344573	0.497654		0.260782	-0.421494	2.24218	0.135493	0.993117
hsa-miR-3074-5p	0.177665	1.90971	4.48988	0.0350247	0.49769		0.2062	1.91125	5.20176	0.0233658	0.840777
hsa-miR-4470	-0.222908	0.145203	4.46188	0.0355932	0.49774		-0.214704	0.146381	3.36022	0.0679215	0.887095
His	-0.200123	5.59799	4.31357	0.0387712	0.497961		-0.185027	5.59995	3.12893	0.0780754	0.887095
hsa_piR_015254|gb|DQ590835|Homo_sapiens:3:114834325:114834352:Plus	0.266718	-0.16428	4.30338	0.0390003	0.497961		0.274055	-0.162039	3.82372	0.0515929	0.862576
hsa-miR-1294	-0.236482	1.21621	4.36199	0.0377021	0.497961		-0.147945	1.21407	1.53201	0.216917	0.993117
hsa-miR-5010-3p	-0.189971	1.59356	4.42515	0.0363538	0.497961		-0.1398	1.59563	2.03316	0.155088	0.993117
hsa-miR-605-3p	-0.210632	1.58724	4.34234	0.0381322	0.497961		-0.225807	1.58703	4.16837	0.0421853	0.862576
SNORD31B:snoRNA	-0.602992	-0.211905	4.36342	0.0376709	0.497961		-0.330352	-0.127671	1.04011	0.308735	0.993117
hsa-miR-215-5p	0.311937	6.6945	4.19722	0.0414735	0.521973		0.274654	6.71222	2.68304	0.10262	0.922533
hsa-miR-342-5p	-0.216577	5.01459	4.10461	0.0437665	0.528196		-0.191799	5.0147	2.74336	0.0988542	0.903712
SCARNA5:scaRNA	-0.276813	-0.345369	4.14987	0.0426295	0.528196		-0.1749	-0.341458	1.4116	0.235865	0.993117
SNORD22:snoRNA	-0.545522	-0.0630089	4.10634	0.0437224	0.528196		-0.420628	-0.0429045	2.04536	0.15386	0.993117
ENSG10010137176.1:scaRNA	-0.483962	-0.0320457	3.98243	0.046999	0.549829		-0.182162	0.00717	0.466626	0.495146	0.993117
hsa-miR-544b	-0.689488	-0.514073	3.98525	0.0469214	0.549829		-0.401123	-0.520245	1.05393	0.305548	0.993117
hsa-miR-99b-3p	0.174811	4.39525	3.96676	0.0474313	0.549829		0.193896	4.3978	4.11748	0.0434515	0.862576
hsa-miR-7110-3p	0.28818	0.487369	3.91351	0.0489333	0.559873		0.296586	0.48885	3.39233	0.0666284	0.887095
hsa-miR-487a-3p	0.339285	1.26742	3.83316	0.0512956	0.564379		0.388705	1.26916	4.08946	0.0441658	0.862576
RN7SL4P:misc_RNA	-0.197459	0.739084	3.83831	0.0511403	0.564379		-0.175846	0.739753	2.52446	0.113297	0.976335
SNORD20:snoRNA	-0.449519	1.87058	3.81357	0.0518896	0.564379		-0.290502	1.90195	1.3165	0.252266	0.993117
SNORD63:snoRNA	-0.469379	1.5278	3.82851	0.0514359	0.564379		-0.158713	1.5861	0.356609	0.55091	0.993117
hsa-miR-1299	0.452368	1.89087	3.76485	0.0533992	0.566804		0.356838	1.89554	1.95558	0.163167	0.993117
hsa-miR-299-3p	0.314655	-0.13961	3.776	0.0530497	0.566804		0.399375	-0.132733	5.19573	0.0234454	0.840777
hsa-miR-1255b-5p	-0.266055	1.16162	3.63885	0.0575248	0.582431		-0.127549	1.161	0.725202	0.395219	0.993117
hsa-miR-154-5p	0.331812	1.44725	3.59528	0.0590295	0.582431		0.386689	1.45028	3.95154	0.0478674	0.862576
hsa-miR-2277-5p	-0.229323	0.267862	3.56946	0.0599409	0.582431		-0.101783	0.269968	0.615648	0.433377	0.993117
hsa-miR-362-3p	-0.438626	-0.315801	3.6593	0.0568328	0.582431		-0.333248	-0.310065	1.74956	0.187083	0.993117
hsa-miR-409-3p	0.269381	8.40883	3.62239	0.0580885	0.582431		0.277134	8.41379	3.2322	0.0733526	0.887095
hsa-miR-412-5p	0.415486	-0.0985437	3.56331	0.0601603	0.582431		0.418694	-0.0961959	2.82982	0.0937181	0.903712
hsa-miR-485-3p	0.314089	4.25519	3.6084	0.058572	0.582431		0.317471	4.26166	3.08318	0.0802719	0.887095
hsa-miR-539-3p	0.298617	3.78588	3.61279	0.05842	0.582431		0.389301	3.79035	5.12704	0.0243721	0.840777
hsa-miR-382-5p	0.235769	6.26697	3.48969	0.0628537	0.597158		0.326294	6.27159	5.5528	0.0191864	0.840777
hsa-miR-7854-3p	0.284059	1.40531	3.4848	0.0630371	0.597158		0.305127	1.40369	3.45372	0.0642289	0.887095
hsa-miR-654-3p	0.249118	7.08929	3.43107	0.0650907	0.610052		0.328708	7.09461	5.0286	0.0257673	0.840777
hsa_circ_000744	-0.204896	0.0186892	3.40761	0.0660097	0.612153		-0.214248	0.0298281	3.12834	0.0781034	0.887095
SNORD24:snoRNA	-0.448282	-0.388241	3.3847	0.0669203	0.614133		-0.317902	-0.374823	1.38004	0.241159	0.993117
hsa_piR_020450|gb|DQ598104|Homo_sapiens:9:133350930:133350959:Plus	-0.446345	1.17308	3.26646	0.071842	0.645845		-0.110308	1.24348	0.163283	0.686481	0.993117
hsa-miR-190a-5p	-0.335497	-0.314477	3.27108	0.0716426	0.645845		-0.306339	-0.308618	2.29168	0.131272	0.993117
GMDS:lncRNA	-0.267894	-0.518894	3.14579	0.0772695	0.662519		-0.183716	-0.518016	1.22732	0.268943	0.993117
hsa_piR_001169|gb|DQ571525|Homo_sapiens:17:21945564:21945589:Plus	-0.310752	1.36883	3.07072	0.0808684	0.662519		-0.456275	1.38562	5.80306	0.0166876	0.840777
hsa_piR_020814|gb|DQ598650|Homo_sapiens:22:38039828:38039859:Minus	-0.443691	-0.502754	3.14588	0.0772653	0.662519		-0.269688	-0.466326	0.934025	0.334709	0.993117
hsa-miR-106a-3p	-0.398659	-0.423198	3.04426	0.08218	0.662519		-0.353587	-0.416243	2.03864	0.154535	0.993117
hsa-miR-190b	-0.235595	0.312129	3.03348	0.0827209	0.662519		-0.252032	0.313254	2.92491	0.0884037	0.887095
hsa-miR-323a-3p	0.236598	5.00764	3.07802	0.0805106	0.662519		0.31135	5.01051	4.55031	0.0338405	0.862576
hsa-miR-335-3p	0.152691	7.32001	3.047	0.0820433	0.662519		0.177732	7.3213	3.58251	0.0594909	0.862576
hsa-miR-4429	-0.110405	2.20094	3.10102	0.0793946	0.662519		-0.0900047	2.2027	1.75008	0.187018	0.993117
hsa-miR-548ap-5p|hsa-miR-548j-5p	-0.13469	3.04964	3.10069	0.0794105	0.662519		-0.0789906	3.04892	0.928193	0.33622	0.993117
hsa-miR-552-3p	0.268617	-0.473341	3.2019	0.0746926	0.662519		0.472749	-0.475212	8.60456	0.00364951	0.665831
SNORD21:snoRNA	-0.344376	0.144223	3.06319	0.0812398	0.662519		-0.170122	0.16985	0.608458	0.436072	0.993117
SNORD81:snoRNA	-0.43519	1.53758	3.15847	0.0766786	0.662519		-0.269042	1.60345	0.989921	0.320678	0.993117
hsa-miR-150-5p	-0.343561	7.31499	3.0096	0.0839335	0.666175		-0.225074	7.31583	1.07741	0.300233	0.993117
hsa-miR-92a-1-5p	-0.156804	0.61299	2.96417	0.0862928	0.678786		-0.16635	0.613875	2.77296	0.0970619	0.903712
hsa-miR-16-5p	-0.243558	9.74163	2.91652	0.0888456	0.692682		-0.138184	9.74044	0.794891	0.373442	0.993117
SNORD102:snoRNA	-0.331349	1.45661	2.90081	0.0897053	0.693249		-0.154528	1.49029	0.526198	0.468856	0.993117
hsa-miR-379-3p	0.242337	3.64047	2.86377	0.0917682	0.703024		0.323008	3.64366	4.31497	0.038751	0.862576
hsa-let-7b-5p	-0.123782	11.8061	2.72022	0.100267	0.714727		-0.107775	11.8056	1.74063	0.188209	0.993117
hsa-miR-136-3p	0.249236	3.89491	2.70196	0.101409	0.714727		0.344296	3.90207	4.30046	0.0390774	0.862576
hsa-miR-15b-5p	-0.234306	7.41453	2.79299	0.0958557	0.714727		-0.151821	7.42522	0.995932	0.319216	0.993117
hsa-miR-208b-3p	0.374029	-0.656671	2.75255	0.0982804	0.714727		0.305649	-0.6438	1.52493	0.217979	0.993117
hsa-miR-29b-3p	-0.284551	4.5027	2.73703	0.0992285	0.714727		-0.175613	4.50131	0.874095	0.350683	0.993117
hsa-miR-362-5p	-0.270441	0.341344	2.71143	0.100815	0.714727		-0.323427	0.354528	3.28353	0.0711208	0.887095
hsa-miR-656-3p	0.269572	5.09511	2.82213	0.0941491	0.714727		0.333069	5.09827	3.55674	0.060408	0.862576
PWAR5:TEC	-0.352387	-1.12233	2.75875	0.0979042	0.714727		-0.143264	-1.10135	0.380095	0.538087	0.993117
SNORD100:snoRNA	-0.391118	-0.0204543	2.80283	0.095276	0.714727		-0.0747332	0.0535098	0.0861303	0.769387	0.993117
Sup	0.266661	0.324534	2.73228	0.0995207	0.714727		0.310647	0.325209	3.13276	0.0778946	0.887095
hsa-miR-4772-5p	-0.409134	-0.863637	2.67094	0.103381	0.714858		-0.417236	-0.8594	2.33872	0.127398	0.993117
hsa-miR-889-3p	0.230121	4.45873	2.67061	0.103402	0.714858		0.299325	4.46445	3.81624	0.0518204	0.862576
hsa-miR-93-5p	-0.185125	7.84635	2.66348	0.103861	0.714858		-0.117347	7.85025	0.913346	0.340107	0.993117
hsa-let-7f-5p	-0.151715	13.3815	2.58354	0.109169	0.724153		-0.152963	13.3838	2.24817	0.134974	0.993117
hsa-let-7g-5p	-0.130194	13.0879	2.61047	0.107348	0.724153		-0.0897722	13.0907	1.0493	0.30661	0.993117
hsa-miR-1180-3p	-0.270916	2.57345	2.62576	0.106329	0.724153		-0.209815	2.57401	1.30476	0.254387	0.993117
hsa-miR-1185-2-3p	0.226532	0.97091	2.58224	0.109258	0.724153		0.318031	0.971851	4.24272	0.040405	0.862576
hsa-miR-181b-5p	-0.139388	5.27312	2.54566	0.111788	0.724153		-0.0641301	5.26866	0.461464	0.497539	0.993117
hsa-miR-941	-0.119927	5.88816	2.56646	0.110341	0.724153		-0.106559	5.88994	1.72077	0.19074	0.993117
SNORD51:snoRNA	-0.451897	-0.454047	2.57148	0.109995	0.724153		-0.18973	-0.405108	0.361316	0.548295	0.993117
SNORD64:snoRNA	-0.411325	-1.45401	2.54946	0.111522	0.724153		-0.0623906	-1.42027	0.0432041	0.835503	0.993117
hsa-miR-4473	-0.144922	1.0088	2.51072	0.114264	0.734795		-0.180675	1.01191	3.26404	0.0719596	0.887095
hsa-let-7d-5p	-0.126655	11.0077	2.47856	0.116599	0.736373		-0.111935	11.0082	1.65414	0.19953	0.993117
hsa-let-7f-1-3p	-0.118992	3.76604	2.42942	0.120269	0.736373		-0.0969421	3.76689	1.36377	0.243945	0.993117
hsa-miR-147b	-0.232721	-0.363965	2.42014	0.120976	0.736373		-0.212455	-0.361043	1.70834	0.192344	0.993117
hsa-miR-329-3p	0.234112	5.0103	2.46237	0.117794	0.736373		0.314992	5.01191	3.7885	0.0526728	0.862576
hsa-miR-4732-5p	-0.322331	1.80732	2.49023	0.115746	0.736373		-0.133669	1.81278	0.351889	0.553557	0.993117
hsa-miR-483-5p	0.261339	2.94861	2.40767	0.121933	0.736373		0.236255	2.95541	1.7471	0.187393	0.993117
hsa-miR-532-3p	-0.233737	2.19811	2.42935	0.120273	0.736373		-0.174889	2.19934	1.14222	0.286166	0.993117
hsa-miR-548u	0.147709	0.5274	2.43078	0.120165	0.736373		0.148579	0.527682	2.08297	0.150143	0.993117
MCPH1:lncRNA	-0.221132	-0.670953	2.40639	0.122032	0.736373		-0.135241	-0.672724	0.761263	0.383731	0.993117
hsa-miR-625-5p	-0.201346	3.32168	2.36858	0.124991	0.747013		-0.22911	3.33504	2.6586	0.104191	0.927191
RPPH1:lncRNA	-0.247378	5.33053	2.36228	0.125491	0.747013		-0.305372	5.3227	3.12235	0.0783872	0.887095
hsa-miR-29c-5p	-0.14586	2.77759	2.35084	0.126406	0.747407		-0.131471	2.77972	1.63071	0.202734	0.993117
hsa_piR_000586|gb|DQ570728|Homo_sapiens:5:137924634:137924661:Minus	-0.378241	0.90259	2.23881	0.135772	0.757584		-0.0365038	0.949308	0.0169148	0.896621	0.993117
hsa-miR-106a-5p	-0.199009	7.06796	2.26677	0.133364	0.757584		-0.137746	7.08316	0.910429	0.340878	0.993117
hsa-miR-106b-5p	-0.238294	6.78437	2.2852	0.131803	0.757584		-0.161962	6.7854	0.875955	0.350172	0.993117
hsa-miR-1185-1-3p	0.215823	3.75051	2.28645	0.131698	0.757584		0.2836	3.74884	3.29886	0.0704689	0.887095
hsa-miR-134-5p	0.195226	6.7036	2.24432	0.135294	0.757584		0.287895	6.70685	4.06789	0.0447241	0.862576
hsa-miR-221-5p	-0.115255	4.81181	2.27126	0.132982	0.757584		-0.0385777	4.8167	0.218223	0.640784	0.993117
hsa-miR-454-3p	-0.210085	3.59964	2.26384	0.133614	0.757584		-0.163985	3.60324	1.16563	0.281291	0.993117
hsa-miR-486-5p	-0.19384	12.1427	2.21812	0.137586	0.757584		-0.0646089	12.1463	0.209383	0.64763	0.993117
hsa-miR-516b-5p	-0.274685	-0.178887	2.30991	0.129741	0.757584		-0.273612	-0.178091	1.86473	0.173248	0.993117
hsa-miR-542-3p	0.15021	2.48272	2.22436	0.137037	0.757584		0.167472	2.48115	2.32466	0.128542	0.993117
Pro	-0.182721	8.86694	2.22056	0.13737	0.757584		-0.116771	8.868	0.757162	0.385013	0.993117
hsa-miR-1908-5p	0.101699	4.90829	2.16293	0.142559	0.761178		0.0983176	4.90893	1.70995	0.192136	0.993117
hsa-miR-376c-3p	0.237981	2.45974	2.16699	0.142187	0.761178		0.345334	2.4601	3.84514	0.0509478	0.862576
hsa-miR-4772-3p	-0.350731	-0.420845	2.17626	0.14134	0.761178		-0.293012	-0.413419	1.24063	0.266369	0.993117
hsa-miR-671-5p	-0.176988	1.05022	2.18009	0.140991	0.761178		-0.1361	1.04928	1.06807	0.302333	0.993117
RN7SL5P:misc_RNA	-0.180114	1.45057	2.17859	0.141128	0.761178		-0.173713	1.45149	1.67745	0.196402	0.993117
hsa_circ_000782	-0.260525	-0.455617	2.08009	0.15041	0.76788		-0.292335	-0.448102	2.19855	0.13934	0.993117
hsa_piR_019420|gb|DQ596670|Homo_sapiens:2:101255914:101255940:Minus	-0.2846	5.67933	2.08847	0.149594	0.76788		-0.147111	5.70197	0.473845	0.491832	0.993117
hsa-miR-127-3p	0.190546	8.29699	2.09662	0.148805	0.76788		0.236569	8.30012	2.75227	0.0983111	0.903712
hsa-miR-15a-5p	-0.214598	4.29366	2.07247	0.151157	0.76788		-0.102103	4.29128	0.394114	0.530691	0.993117
hsa-miR-20b-5p	-0.24404	4.84748	2.06737	0.151658	0.76788		-0.163514	4.86181	0.784192	0.376673	0.993117
hsa-miR-376a-3p	0.235206	2.42841	2.08972	0.149473	0.76788		0.352771	2.42571	3.93206	0.0484161	0.862576
RMRP:lncRNA	-0.31913	0.490929	2.10933	0.147585	0.76788		-0.200368	0.496641	0.709664	0.400322	0.993117
RMRP:ribozyme	-0.317316	0.121471	2.09921	0.148556	0.76788		-0.173584	0.13032	0.542812	0.461928	0.993117
SCARNA6:scaRNA	-0.250969	-0.382045	2.08058	0.150362	0.76788		-0.178744	-0.363194	0.888741	0.346686	0.993117
hsa_piR_004153|gb|DQ575660|Homo_sapiens:3:156861576:156861607:Plus	-0.136937	1.60833	1.96336	0.162322	0.775349		-0.137578	1.61533	1.68199	0.195799	0.993117
hsa_piR_019676|gb|DQ596993|Homo_sapiens:20:2582901:2582931:Plus	-0.457826	-1.23106	2.02411	0.155993	0.775349		0.0357821	-1.12171	0.0108928	0.916957	0.993117
hsa-miR-1287-5p	0.117007	2.39274	1.99036	0.159474	0.775349		0.155711	2.39125	2.96969	0.0860157	0.887095
hsa-miR-200a-3p	0.199386	4.44732	1.97818	0.160752	0.775349		0.139854	4.46108	0.821963	0.365438	0.993117
hsa-miR-20a-5p	-0.162063	9.25096	2.00413	0.158043	0.775349		-0.0927679	9.2541	0.561608	0.454284	0.993117
hsa-miR-222-3p	-0.0858303	10.3454	1.97548	0.161036	0.775349		-0.0694573	10.3463	1.08128	0.299369	0.993117
hsa-miR-641	-0.118994	3.77924	1.99909	0.158565	0.775349		-0.130934	3.78012	2.02284	0.156136	0.993117
hsa-miR-6842-5p	-0.11828	0.822298	1.95875	0.162815	0.775349		-0.0672913	0.826554	0.531837	0.466486	0.993117
SCARNA8:scaRNA	-0.111934	1.03819	1.9598	0.162702	0.775349		-0.0708484	1.03594	0.667523	0.414658	0.993117
SNORD71:snoRNA	-0.399097	-0.962863	1.98668	0.159859	0.775349		0.128486	-0.894177	0.171465	0.679151	0.993117
TSIX:lncRNA	-0.220664	-0.145724	2.02249	0.156158	0.775349		-0.293782	-0.13559	3.00267	0.0843018	0.887095
Gly	-0.134272	12.0375	1.94574	0.164212	0.777801		-0.201064	12.0451	3.70607	0.0552956	0.862576
DKFZP434A062:lncRNA	-0.238105	-0.255563	1.68987	0.194745	0.787049		-0.239984	-0.257116	1.45896	0.228183	0.993117
hsa_circ_001001	-0.232174	-0.376015	1.60949	0.205675	0.787049		-0.320051	-0.360594	2.59717	0.108257	0.953742
hsa_piR_012681|gb|DQ587153|Homo_sapiens:20:2585585:2585613:Plus	-0.349699	1.16132	1.86759	0.172908	0.787049		-0.0362945	1.23854	0.0164799	0.897951	0.993117
hsa_piR_017033|gb|DQ593538|Homo_sapiens:20:17891355:17891384:Minus	-0.232048	0.930611	1.77821	0.183512	0.787049		-0.0659853	0.949718	0.121176	0.728042	0.993117
hsa-let-7a-5p	-0.115105	12.7256	1.71227	0.191823	0.787049		-0.133261	12.7286	1.96126	0.162559	0.993117
hsa-let-7e-3p	0.158146	1.14612	1.72005	0.19082	0.787049		0.109068	1.14601	0.689236	0.407179	0.993117
hsa-miR-103a-3p	-0.112737	10.0171	1.68433	0.195477	0.787049		-0.0515902	10.0162	0.29951	0.584655	0.993117
hsa-miR-10a-3p	0.149227	2.38772	1.69579	0.193967	0.787049		0.192625	2.38882	2.31724	0.129151	0.993117
hsa-miR-1296-5p	-0.153358	2.27315	1.69082	0.194621	0.787049		-0.0898909	2.27811	0.494116	0.48272	0.993117
hsa-miR-1468-5p	0.129481	0.766717	1.83715	0.176437	0.787049		0.0894473	0.767638	0.744517	0.389006	0.993117
hsa-miR-146a-3p	0.351064	1.79002	1.80195	0.180624	0.787049		0.203731	1.78561	0.525922	0.468972	0.993117
hsa-miR-150-3p	-0.24087	2.44133	1.91721	0.167327	0.787049		-0.100939	2.43981	0.282912	0.595249	0.993117
hsa-miR-16-1-3p	-0.222202	-0.474787	1.83422	0.176782	0.787049		-0.26552	-0.473463	2.21111	0.13822	0.993117
hsa-miR-18b-5p	-0.235288	-0.620411	1.84447	0.175581	0.787049		-0.123369	-0.62179	0.419261	0.517872	0.993117
hsa-miR-19b-3p	-0.191192	6.53953	1.62574	0.203408	0.787049		-0.130005	6.54086	0.627671	0.428926	0.993117
hsa-miR-217	0.334297	-0.615267	1.80936	0.179733	0.787049		0.30102	-0.616385	1.26145	0.262402	0.993117
hsa-miR-3158-3p	-0.188575	2.99999	1.65973	0.198761	0.787049		-0.0596461	3.00231	0.134624	0.713981	0.993117
hsa-miR-3198	0.166266	-0.524867	1.61774	0.20452	0.787049		0.273878	-0.529881	3.82276	0.0516222	0.862576
hsa-miR-320a	-0.0783162	11.7235	1.63174	0.202579	0.787049		-0.063512	11.7244	0.900515	0.343517	0.993117
hsa-miR-324-5p	-0.188191	1.49077	1.75863	0.185936	0.787049		-0.114885	1.49339	0.554905	0.456987	0.993117
hsa-miR-328-3p	0.110936	8.13421	1.68829	0.194953	0.787049		0.1227	8.13429	1.74759	0.18733	0.993117
hsa-miR-3611	-0.22304	-0.373984	1.66473	0.198088	0.787049		-0.155476	-0.368871	0.657985	0.418007	0.993117
hsa-miR-361-3p	-0.0710836	7.87346	1.66295	0.198328	0.787049		-0.0386699	7.87339	0.418726	0.518139	0.993117
hsa-miR-369-5p	0.190129	4.60125	1.83931	0.176184	0.787049		0.204054	4.59931	1.77252	0.184226	0.993117
hsa-miR-433-3p	0.177555	5.57903	1.70061	0.193338	0.787049		0.260733	5.58801	3.11371	0.0787992	0.887095
hsa-miR-4732-3p	-0.291138	0.756401	1.85579	0.174266	0.787049		-0.333572	0.759384	2.00011	0.158473	0.993117
hsa-miR-4746-5p	-0.106612	1.50697	1.66553	0.197981	0.787049		-0.0891367	1.50618	0.994175	0.319642	0.993117
hsa-miR-485-5p	0.178498	3.9766	1.86069	0.173701	0.787049		0.201037	3.97946	1.99289	0.159223	0.993117
hsa-miR-491-5p	-0.168222	0.60223	1.82419	0.177966	0.787049		-0.113071	0.607099	0.692999	0.405903	0.993117
hsa-miR-501-3p	-0.169199	4.8088	1.7158	0.191367	0.787049		-0.0998812	4.81079	0.500592	0.479868	0.993117
hsa-miR-505-5p	-0.0871884	4.52688	1.61582	0.204789	0.787049		-0.0901262	4.52899	1.47051	0.226356	0.993117
hsa-miR-548ar-3p	-0.175817	-0.0925708	1.90071	0.169159	0.787049		-0.181987	-0.0921955	1.70226	0.193135	0.993117
hsa-miR-576-5p	-0.134252	3.65714	1.7351	0.188897	0.787049		-0.0932861	3.65772	0.701485	0.403047	0.993117
hsa-miR-6511a-3p	-0.144345	0.930724	1.79708	0.181211	0.787049		-0.122677	0.932052	1.13293	0.28813	0.993117
hsa-miR-6515-3p	-0.15106	0.318002	1.77521	0.183881	0.787049		-0.155342	0.31746	1.59462	0.207788	0.993117
hsa-miR-6741-5p	-0.120379	1.39646	1.61354	0.205106	0.787049		-0.121182	1.3971	1.3616	0.24432	0.993117
hsa-miR-6877-5p	-0.121025	0.425434	1.64845	0.20029	0.787049		-0.0437677	0.424148	0.187888	0.665036	0.993117
hsa-miR-940	-0.165329	0.954548	1.74974	0.187048	0.787049		-0.141476	0.963533	1.1216	0.290547	0.993117
hsa-miR-96-5p	-0.300059	2.17363	1.60633	0.206119	0.787049		-0.157018	2.18405	0.379847	0.538219	0.993117
LINC01962:lncRNA	0.218906	0.155473	1.74672	0.187428	0.787049		0.254813	0.154479	1.98243	0.160318	0.993117
LINC02864:lncRNA	0.146204	0.442253	1.73602	0.18878	0.787049		0.268114	0.445335	4.9326	0.0272083	0.856091
Met	-0.121383	3.87707	1.60458	0.206366	0.787049		-0.0899197	3.87733	0.744331	0.389064	0.993117
SNORD15B:snoRNA	-0.306534	-0.751657	1.8145	0.179118	0.787049		-0.183077	-0.74468	0.535279	0.465049	0.993117
SNORD89:snoRNA	-0.376565	0.370394	1.77852	0.183474	0.787049		0.170378	0.432799	0.315672	0.574699	0.993117
Val	-0.13677	7.84629	1.64335	0.200985	0.787049		-0.156223	7.85021	1.85655	0.174191	0.993117
hsa-miR-181a-3p	-0.126477	2.62651	1.58624	0.20897	0.792442		-0.0824638	2.6267	0.570252	0.450836	0.993117
hsa-miR-548av-5p|hsa-miR-548k	-0.105199	1.80206	1.58199	0.209579	0.792442		-0.0227278	1.80217	0.063174	0.801744	0.993117
hsa-miR-624-5p	-0.211012	0.933072	1.57473	0.210626	0.792996		-0.0777309	0.928137	0.181839	0.670147	0.993117
hsa-miR-1278	0.102108	2.27742	1.52932	0.217307	0.797246		0.15436	2.27857	2.96823	0.0860926	0.887095
hsa-miR-139-3p	0.104185	5.20572	1.53036	0.217152	0.797246		0.095703	5.2084	1.09512	0.296303	0.993117
hsa-miR-377-3p	0.196278	1.72169	1.5253	0.217911	0.797246		0.259942	1.72393	2.2013	0.139094	0.993117
hsa-miR-511-5p	-0.171166	3.26466	1.5324	0.216846	0.797246		-0.225735	3.27324	2.29699	0.130828	0.993117
hsa-miR-652-3p	-0.125976	7.22978	1.54137	0.215509	0.797246		-0.103612	7.23757	0.880549	0.348914	0.993117
hsa-miR-6837-3p	0.129423	-0.0361522	1.54489	0.214989	0.797246		0.144666	-0.0345987	1.63292	0.202429	0.993117
Lys	-0.14537	8.17668	1.52412	0.218089	0.797246		-0.0936138	8.17246	0.543545	0.461626	0.993117
hsa-miR-664b-5p	0.127487	0.0962457	1.51058	0.220139	0.801414		0.109143	0.100236	0.921407	0.337989	0.993117
SNORD50B:snoRNA	-0.334894	1.11238	1.5039	0.221159	0.801816		0.0278439	1.17044	0.00854371	0.926425	0.993117
hsa-miR-493-5p	0.167936	7.69052	1.49468	0.222576	0.803646		0.255747	7.6951	2.96647	0.0861853	0.887095
hsa-miR-17-5p	-0.149929	7.9897	1.47487	0.225658	0.811449		-0.0820182	8.01024	0.377075	0.539705	0.993117
hsa-let-7c-5p	-0.0828549	9.05666	1.44164	0.230944	0.816676		-0.095318	9.05775	1.61151	0.205404	0.993117
hsa-miR-185-5p	-0.120865	10.9626	1.42838	0.233095	0.816676		-0.0496836	10.9648	0.205379	0.650788	0.993117
hsa-miR-191-3p	0.0805156	3.20244	1.43116	0.232642	0.816676		0.097741	3.20374	1.79589	0.181369	0.993117
hsa-miR-191-5p	-0.0903632	12.3048	1.45518	0.228772	0.816676		-0.0596139	12.3107	0.544095	0.461399	0.993117
hsa-miR-548ah-3p|hsa-miR-548av-3p	-0.0967631	1.05246	1.44145	0.230975	0.816676		-0.0788446	1.05457	0.817665	0.366693	0.993117
hsa-miR-556-5p	-0.104479	2.85357	1.42144	0.234231	0.816676		-0.0659258	2.85434	0.476607	0.490573	0.993117
hsa-miR-582-5p	-0.332499	-0.765644	1.44641	0.230176	0.816676		-0.210372	-0.753029	0.458446	0.498947	0.993117
LINC02822:lncRNA	-0.191865	0.396959	1.41963	0.234528	0.816676		-0.131022	0.393232	0.564642	0.453069	0.993117
Asp	-0.16794	4.34845	1.40692	0.236629	0.820132		-0.103258	4.35775	0.453809	0.501124	0.993117
CTA:lncRNA	-0.124302	0.980357	1.30897	0.253611	0.820132		-0.144658	0.988209	1.50335	0.221256	0.993117
hsa_piR_001170|gb|DQ571526|Homo_sapiens:11:10488300:10488331:Minus	-0.199039	3.58245	1.30606	0.254139	0.820132		-0.352396	3.59655	3.61254	0.0584408	0.862576
hsa-let-7b-3p	-0.149327	4.09288	1.33816	0.248399	0.820132		-0.118411	4.09462	0.707537	0.401028	0.993117
hsa-miR-1273c	-0.171222	-0.302733	1.38894	0.239639	0.820132		-0.0939968	-0.304753	0.362278	0.547763	0.993117
hsa-miR-127-5p	0.163058	0.706833	1.31517	0.252493	0.820132		0.193269	0.715054	1.5582	0.213041	0.993117
hsa-miR-151a-5p	-0.108027	1.05679	1.39713	0.238262	0.820132		-0.0938475	1.06018	0.88907	0.346596	0.993117
hsa-miR-154-3p	0.225217	0.280904	1.32912	0.249999	0.820132		0.236834	0.298475	1.20408	0.273513	0.993117
hsa-miR-193b-3p	0.281798	0.44222	1.37828	0.241446	0.820132		0.0956049	0.484453	0.146622	0.702095	0.993117
hsa-miR-26b-5p	-0.103202	11.7696	1.31526	0.252477	0.820132		-0.0668071	11.7723	0.474619	0.491478	0.993117
hsa-miR-3190-3p	-0.11466	0.00724639	1.34396	0.247379	0.820132		-0.166382	0.0105682	2.35281	0.126262	0.993117
hsa-miR-409-5p	0.168786	3.82798	1.36711	0.243357	0.820132		0.307035	3.83292	3.76819	0.0533064	0.862576
hsa-miR-425-5p	-0.0971705	8.46471	1.34163	0.247787	0.820132		-0.0703493	8.46757	0.59835	0.439904	0.993117
hsa-miR-4659b-5p	0.16744	-0.411701	1.33964	0.248138	0.820132		0.154438	-0.410521	0.97056	0.325448	0.993117
hsa-miR-486-3p	-0.135861	6.25282	1.33576	0.248822	0.820132		-0.0977845	6.25365	0.566922	0.45216	0.993117
hsa-miR-500a-3p	-0.147222	4.43783	1.3448	0.247232	0.820132		-0.080891	4.43916	0.346237	0.556757	0.993117
hsa-miR-548j-5p	-0.147189	1.05659	1.3165	0.252254	0.820132		-0.0744347	1.05905	0.288922	0.591368	0.993117
KB:lncRNA	0.181842	1.04842	1.31785	0.252011	0.820132		0.159691	1.0571	0.853704	0.356355	0.993117
RP13:lncRNA	-0.128617	0.343833	1.35084	0.246176	0.820132		-0.0861842	0.347864	0.515555	0.473383	0.993117
TUSC7:lncRNA	0.296971	-1.55148	1.31168	0.253122	0.820132		0.479261	-1.54131	2.92113	0.0886088	0.887095
hsa-miR-99b-5p	0.0889948	8.71395	1.29726	0.255741	0.82229		0.0763278	8.7149	0.805356	0.370319	0.993117
hsa-miR-128-3p	0.0570484	10.5214	1.28858	0.257333	0.824401		0.0427853	10.5219	0.615934	0.43327	0.993117
Asn	-0.146992	3.43777	1.26862	0.261043	0.830249		-0.182271	3.44545	1.64394	0.200917	0.993117
SNORD38A:snoRNA	-0.273261	-0.525167	1.26913	0.260948	0.830249		-0.161954	-0.506008	0.370738	0.543129	0.993117
hsa-miR-125a-5p	0.115578	8.69567	1.25309	0.263975	0.83416		0.0814157	8.70073	0.515905	0.473232	0.993117
hsa-miR-342-3p	-0.141284	5.98215	1.25208	0.264166	0.83416		-0.0414679	5.98504	0.0906056	0.763647	0.993117
hsa-miR-496	0.193331	1.57217	1.22767	0.268863	0.845958		0.238751	1.57801	1.51142	0.220024	0.993117
hsa_circ_001688	0.137296	-0.247614	1.21744	0.270864	0.84655		0.106936	-0.244647	0.629238	0.428351	0.993117
hsa-miR-1285-3p	-0.200666	-0.240175	1.21688	0.270973	0.84655		-0.100453	-0.238971	0.257214	0.612467	0.993117
hsa-miR-1538	-0.116672	-0.0242709	1.20235	0.273847	0.84852		-0.00629247	-0.0241525	0.00303532	0.956106	0.994485
hsa-miR-301a-3p	-0.122155	0.560638	1.20155	0.274004	0.84852		-0.0665612	0.558883	0.301711	0.583278	0.993117
hsa-miR-381-3p	0.143963	7.69387	1.19429	0.275456	0.84852		0.198534	7.69562	1.91545	0.167535	0.993117
hsa-miR-7976	-0.144911	2.18593	1.19666	0.274982	0.84852		-0.0935412	2.18789	0.41415	0.520432	0.993117
CH17:lncRNA	-0.0914494	1.30605	1.04918	0.306629	0.854686		-0.0532254	1.30458	0.301139	0.583636	0.993117
CTD:lncRNA	-0.0953082	3.26692	1.09114	0.297168	0.854686		-0.10587	3.26866	1.12459	0.289908	0.993117
hsa_circ_000594	-0.172547	-0.442087	1.09423	0.296488	0.854686		-0.230676	-0.43612	1.71327	0.191707	0.993117
hsa_piR_019825|gb|DQ597218|Homo_sapiens:1:227740227:227740256:Plus	-0.160438	0.414852	1.14003	0.286617	0.854686		-0.29544	0.419022	3.17144	0.0760928	0.887095
hsa-let-7d-3p	-0.0822739	8.15285	1.03896	0.30899	0.854686		-0.0714469	8.15271	0.663737	0.415982	0.993117
hsa-miR-141-3p	0.174377	1.9815	1.06136	0.303842	0.854686		0.242044	1.99328	1.67563	0.196643	0.993117
hsa-miR-200b-5p	0.147527	0.392408	1.05697	0.304843	0.854686		-0.0313698	0.403226	0.0407304	0.840216	0.993117
hsa-miR-2110	-0.067567	4.75529	1.08105	0.299409	0.854686		-0.0350883	4.7544	0.246518	0.619953	0.993117
hsa-miR-26a-2-3p	-0.122332	1.18928	1.15656	0.283156	0.854686		-0.0982442	1.19019	0.622736	0.430744	0.993117
hsa-miR-26a-5p	-0.064516	15.0915	1.08086	0.299452	0.854686		-0.0199673	15.0915	0.0882909	0.766596	0.993117
hsa-miR-29c-3p	-0.176166	3.64105	1.06343	0.303373	0.854686		-0.093757	3.64271	0.249176	0.618074	0.993117
hsa-miR-30b-5p	-0.134296	7.89453	1.12857	0.289046	0.854686		-0.0874386	7.90725	0.409327	0.522869	0.993117
hsa-miR-3161	-0.365554	0.0218707	1.04821	0.306852	0.854686		-0.267879	0.0343145	0.425173	0.514938	0.993117
hsa-miR-32-3p	-0.0901949	2.82444	1.09853	0.295543	0.854686		-0.0949131	2.82581	1.03942	0.308895	0.993117
hsa-miR-324-3p	-0.139204	3.94034	1.10803	0.293467	0.854686		-0.0844789	3.94862	0.338192	0.561374	0.993117
hsa-miR-370-5p	0.167143	-0.0831917	1.04848	0.30679	0.854686		0.354257	-0.0756501	4.0122	0.0462003	0.862576
hsa-miR-3920	0.120414	0.320898	1.1092	0.293213	0.854686		0.16058	0.32016	1.67287	0.197012	0.993117
hsa-miR-411-3p	0.145872	4.32812	1.08708	0.298067	0.854686		0.237476	4.33351	2.43908	0.119551	0.993117
hsa-miR-450b-5p	0.113745	3.81686	1.1161	0.291721	0.854686		0.138558	3.81632	1.41452	0.235382	0.993117
hsa-miR-451a	-0.209424	13.8277	1.13012	0.288716	0.854686		-0.0682731	13.8294	0.100057	0.752012	0.993117
hsa-miR-4662a-5p	0.0954634	1.30642	1.02795	0.311564	0.854686		0.12086	1.30752	1.36523	0.243693	0.993117
hsa-miR-495-3p	0.146717	6.74913	1.06758	0.302433	0.854686		0.175245	6.7521	1.27611	0.259654	0.993117
hsa-miR-502-3p	-0.153737	4.06117	1.0861	0.298285	0.854686		-0.0854882	4.06151	0.285064	0.593853	0.993117
hsa-miR-590-3p	-0.135839	3.79492	1.15922	0.282605	0.854686		-0.0958946	3.80384	0.49172	0.483782	0.993117
hsa-miR-615-3p	0.189458	0.322776	1.05226	0.30592	0.854686		0.133766	0.339948	0.441377	0.507042	0.993117
hsa-miR-664a-5p	-0.0500519	5.15534	1.08135	0.299341	0.854686		-0.0268705	5.15676	0.262761	0.608661	0.993117
hsa-miR-664b-3p	0.168125	-0.554543	1.06979	0.301935	0.854686		0.202042	-0.555723	1.31044	0.253359	0.993117
hsa-miR-6842-3p	-0.0667197	4.34559	1.03389	0.310174	0.854686		-0.0175622	4.3439	0.0612657	0.8047	0.993117
hsa-miR-92b-5p	-0.102224	0.755818	1.02908	0.311299	0.854686		-0.0395331	0.754563	0.129096	0.71966	0.993117
LINC00271:lncRNA	-0.171255	1.67773	1.14949	0.284629	0.854686		-0.161998	1.68417	0.874745	0.350505	0.993117
MT:Mt_rRNA	-0.170348	8.28339	1.12908	0.288938	0.854686		-0.339889	8.27608	3.98913	0.0468268	0.862576
RN7SL3:misc_RNA	-0.0960535	0.647359	1.09864	0.295517	0.854686		-0.0719795	0.648192	0.517926	0.472368	0.993117
RNY1P12:misc_RNA	-0.0745747	0.776526	1.22956	0.29401	0.854686		-0.0983547	0.776483	1.81015	0.179652	0.993117
RNY4P13:misc_RNA	0.0736046	1.9667	1.16789	0.280816	0.854686		0.0420749	1.97117	0.326594	0.568161	0.993117
SNORD33:snoRNA	-0.182224	0.459737	1.02447	0.312382	0.854686		-0.0839572	0.469717	0.17983	0.671867	0.993117
SNORD57:snoRNA	-0.269113	-1.27817	1.04008	0.308732	0.854686		0.0471571	-1.24736	0.0281241	0.866947	0.993117
hsa-miR-671-3p	-0.0783514	4.74006	1.00839	0.316204	0.862464		-0.105642	4.74144	1.56999	0.211324	0.993117
hsa-miR-140-5p	-0.0994801	6.61712	0.984724	0.321939	0.862976		-0.0752643	6.61831	0.466562	0.495175	0.993117
hsa-miR-143-3p	0.113097	10.519	0.985695	0.321701	0.862976		0.178755	10.5249	2.13067	0.145574	0.993117
hsa-miR-25-5p	-0.0833853	2.20947	1.00117	0.317938	0.862976		-0.0444902	2.21014	0.242208	0.623027	0.993117
hsa-miR-296-3p	-0.126887	0.144357	0.994662	0.319514	0.862976		-0.0772342	0.142425	0.313623	0.575943	0.993117
hsa-miR-3064-5p	-0.0946037	0.569436	0.983378	0.322269	0.862976		-0.120613	0.570426	1.3804	0.241098	0.993117
hsa-miR-429	0.142009	2.51015	0.98644	0.321518	0.862976		0.0532954	2.53712	0.1183	0.731161	0.993117
hsa_circ_001620	-0.173824	-0.415207	0.963272	0.327258	0.863021		-0.194635	-0.414343	1.01599	0.3144	0.993117
hsa_piR_001346|gb|DQ571858|Homo_sapiens:17:24073766:24073794:Plus	-0.293119	-1.45544	0.972005	0.325078	0.863021		-0.0120537	-1.42577	0.00200801	0.964292	0.994558
hsa-miR-145-3p	0.119217	5.57855	0.951906	0.330123	0.863021		0.102082	5.57985	0.590759	0.442817	0.993117
hsa-miR-4742-5p	-0.117836	0.481943	0.958367	0.32849	0.863021		-0.0886204	0.482239	0.456026	0.500081	0.993117
hsa-miR-6516-3p	0.103539	0.59113	0.95444	0.329481	0.863021		0.129552	0.592257	1.26227	0.262249	0.993117
NORAD:lncRNA	-0.104328	-0.137738	1.11466	0.324818	0.863021		-0.0827712	-0.138167	0.596381	0.440657	0.993117
RNY4P20:misc_RNA	0.0331856	14.8276	0.964425	0.326969	0.863021		0.0350737	14.8277	0.900175	0.343608	0.993117
SNORA79:snoRNA	0.126373	-0.486816	0.963113	0.327297	0.863021		0.181393	-0.481815	1.64949	0.200161	0.993117
hsa-miR-148a-5p	0.0651669	4.21697	0.940244	0.333098	0.865241		0.10414	4.21792	2.03637	0.154764	0.993117
hsa-miR-152-5p	-0.131215	-0.484579	0.933246	0.3349	0.865241		0.0282154	-0.482497	0.0377636	0.846069	0.993117
hsa-miR-942-5p	-0.0791771	3.89152	0.937519	0.333798	0.865241		-0.0527105	3.89183	0.351039	0.554035	0.993117
ZNF436:lncRNA	0.0374527	10.085	0.936667	0.334017	0.865241		0.0361708	10.0848	0.727438	0.394492	0.993117
hsa-miR-107	-0.103748	6.95993	0.925355	0.336948	0.866678		-0.0092623	6.95623	0.00624317	0.937082	0.993117
hsa-miR-6819-3p	0.110964	0.445004	0.923371	0.337466	0.866678		0.165279	0.444319	1.70411	0.192895	0.993117
hsa-miR-7-5p	-0.0882458	7.38587	0.919771	0.338408	0.866678		-0.0430622	7.38781	0.18319	0.668997	0.993117
hsa-miR-1197	0.162263	1.37238	0.906623	0.341878	0.868929		0.31575	1.38564	2.87611	0.0910886	0.895382
hsa-miR-27b-5p	-0.0633972	2.88898	0.908355	0.341418	0.868929		-0.0509268	2.88896	0.497558	0.481201	0.993117
SNORA63:snoRNA	-0.0547257	2.80535	0.901901	0.343136	0.868929		-0.00544719	2.80688	0.00753721	0.930883	0.993117
SNORD3D:snoRNA	-0.15019	2.96525	0.901542	0.343232	0.868929		-0.0955206	2.96772	0.309805	0.578274	0.993117
SNORA33:snoRNA	-0.138117	-0.118529	0.897416	0.344337	0.869229		-0.105313	-0.118282	0.43844	0.508457	0.993117
hsa-miR-6503-3p	-0.151168	0.470683	0.888304	0.346794	0.87293		-0.0838065	0.469627	0.226912	0.634219	0.993117
RNU12:snRNA	-0.0799172	3.48842	0.882774	0.348297	0.874216		-0.0453559	3.4892	0.23808	0.626003	0.993117
hsa-miR-1-3p	-0.128374	7.53815	0.873498	0.350838	0.876733		-0.109406	7.53951	0.532719	0.466117	0.993117
hsa-miR-1976	-0.105534	1.29096	0.871857	0.35129	0.876733		-0.0662913	1.29012	0.288803	0.591444	0.993117
hsa-miR-432-5p	0.123869	6.16893	0.860315	0.354493	0.882227		0.174367	6.17056	1.44776	0.229972	0.993117
hsa-miR-494-3p	0.148456	6.25533	0.854747	0.356052	0.883612		0.213174	6.25837	1.46325	0.227502	0.993117
hsa-miR-199b-5p	-0.10996	4.24367	0.850599	0.35722	0.883624		-0.0514402	4.24581	0.158402	0.690955	0.993117
hsa-miR-361-5p	-0.112459	5.9415	0.847616	0.358063	0.883624		-0.0906813	5.95527	0.456022	0.500083	0.993117
Gln	-0.0754471	5.42238	0.831743	0.362596	0.883872		-0.0469496	5.42987	0.277537	0.598765	0.993117
hsa-miR-103a-2-5p	-0.1743	-0.452648	0.843357	0.359272	0.883872		-0.0831522	-0.440712	0.163602	0.686191	0.993117
hsa-miR-23b-5p	-0.0674549	2.34604	0.83414	0.361907	0.883872		-0.0825299	2.34663	1.05868	0.304463	0.993117
hsa-miR-374b-5p	-0.0883922	8.2731	0.835641	0.361476	0.883872		-0.0499399	8.27664	0.225534	0.63525	0.993117
hsa-miR-6787-3p	0.150368	-0.555376	0.829719	0.36318	0.883872		0.0679721	-0.546832	0.14225	0.706359	0.993117
hsa-miR-1229-3p	0.105008	0.732927	0.810294	0.368849	0.892452		0.155941	0.733473	1.5121	0.21992	0.993117
hsa-miR-183-5p	-0.16625	5.11982	0.800445	0.371771	0.892452		-0.0453764	5.12308	0.0505631	0.822261	0.993117
hsa-miR-320b	-0.0670309	7.4584	0.802344	0.371205	0.892452		-0.0557688	7.45942	0.463664	0.496517	0.993117
hsa-miR-4511	0.118274	-0.0157324	0.806399	0.370001	0.892452		0.195863	-0.015481	1.87999	0.171506	0.993117
RNU5A:snRNA	0.130094	-0.519271	0.808139	0.369486	0.892452		0.220085	-0.512885	1.918	0.167254	0.993117
TINAG:lncRNA	-0.124399	-0.165421	0.793352	0.373895	0.895113		-0.111302	-0.157472	0.53433	0.465444	0.993117
hsa_circ_001250	-0.153326	-0.252447	0.776173	0.379111	0.90365		-0.208346	-0.246533	1.19115	0.276099	0.993117
RNU12:lncRNA	-0.0747181	3.50028	0.774864	0.379513	0.90365		-0.0402527	3.50084	0.188457	0.66456	0.993117
hsa-miR-100-5p	0.135841	7.32245	0.761728	0.383577	0.905452		0.182355	7.32351	1.17845	0.278667	0.993117
hsa-miR-3909	0.116637	0.765923	0.755874	0.385408	0.905452		0.116618	0.771875	0.635708	0.42599	0.993117
RNY4P19:misc_RNA	0.047971	1.62835	0.765287	0.38247	0.905452		0.0329476	1.62726	0.302564	0.582747	0.993117
SNAI3:lncRNA	-0.134667	-0.307063	0.756391	0.385246	0.905452		-0.160097	-0.308138	0.912496	0.340332	0.993117
VTRNA1:misc_RNA	-0.139973	8.34	0.758581	0.38456	0.905452		-0.224673	8.34598	1.63375	0.202315	0.993117
hsa-miR-122-3p	0.179199	1.96814	0.693642	0.405677	0.906015		0.0922518	1.98536	0.174372	0.676597	0.993117
hsa-miR-151a-5p|hsa-miR-151b	-0.0635022	4.66983	0.680628	0.410111	0.906015		-0.019265	4.66852	0.0537698	0.816809	0.993117
hsa-miR-16-2-3p	-0.0917973	9.24806	0.722535	0.39608	0.906015		-0.0348323	9.25008	0.0875042	0.767608	0.993117
hsa-miR-181c-5p	0.0977893	1.58371	0.751752	0.386705	0.906015		0.159986	1.58358	1.70546	0.192718	0.993117
hsa-miR-186-5p	-0.0947983	9.19726	0.688629	0.407377	0.906015		-0.0265584	9.1975	0.0454157	0.831407	0.993117
hsa-miR-30c-1-3p	-0.0557575	2.43926	0.737109	0.391363	0.906015		0.00623763	2.43876	0.00803781	0.928631	0.993117
hsa-miR-320e	-0.0705946	0.904566	0.740318	0.390335	0.906015		-0.0551058	0.904586	0.376575	0.539973	0.993117
hsa-miR-339-5p	-0.105282	7.65884	0.706136	0.401486	0.906015		-0.0862168	7.67205	0.404062	0.525553	0.993117
hsa-miR-369-3p	0.141102	6.77071	0.665269	0.415437	0.906015		0.183548	6.77408	0.922915	0.337595	0.993117
hsa-miR-374c-5p	-0.0848654	1.4587	0.722546	0.396076	0.906015		-0.0738286	1.46015	0.456722	0.499755	0.993117
hsa-miR-380-5p	0.134674	-0.214269	0.671241	0.413354	0.906015		0.251321	-0.209728	1.94429	0.164383	0.993117
hsa-miR-423-5p	0.0527037	11.9647	0.699992	0.403539	0.906015		0.0687025	11.9647	1.01467	0.314715	0.993117
hsa-miR-4433b-3p	0.0985185	6.46482	0.68756	0.40774	0.906015		0.0139067	6.46731	0.0113948	0.915072	0.993117
hsa-miR-4433b-5p	0.110052	7.92085	0.66224	0.416499	0.906015		0.0155113	7.92045	0.01077	0.917424	0.993117
hsa-miR-4533	0.115293	-0.483998	0.716183	0.398161	0.906015		0.104181	-0.483045	0.499928	0.480159	0.993117
hsa-miR-4685-3p	0.136565	-0.47077	0.741734	0.389883	0.906015		0.259342	-0.470771	2.26611	0.133434	0.993117
hsa-miR-487b-3p	0.134219	5.01057	0.683079	0.409271	0.906015		0.174008	5.01695	0.956477	0.328977	0.993117
hsa-miR-490-3p	-0.139862	0.153067	0.670735	0.41353	0.906015		-0.155069	0.160204	0.715979	0.398237	0.993117
hsa-miR-493-3p	0.121009	6.22124	0.745535	0.388673	0.906015		0.169717	6.22591	1.23393	0.267661	0.993117
hsa-miR-504-5p	0.0813627	0.995989	0.677436	0.41121	0.906015		0.0855098	0.997306	0.630219	0.427992	0.993117
hsa-miR-6772-3p	-0.0988427	0.245305	0.705743	0.401616	0.906015		-0.111957	0.244708	0.763813	0.382937	0.993117
MALAT1:lncRNA	-0.10207	0.636567	0.698216	0.404135	0.906015		-0.0415857	0.639491	0.098192	0.754259	0.993117
RNY4P29:misc_RNA	0.109877	5.51258	0.685011	0.40861	0.906015		0.130117	5.52357	0.831045	0.362807	0.993117
RNY4P30:misc_RNA	0.11171	5.46448	0.692104	0.406197	0.906015		0.132385	5.47534	0.840549	0.360081	0.993117
RNY4P34:misc_RNA	0.0558217	2.22094	0.73104	0.393317	0.906015		0.0389144	2.22634	0.304373	0.581623	0.993117
RNY4P9:misc_RNA	0.0438499	7.45421	0.664174	0.415821	0.906015		0.0448275	7.45885	0.595227	0.441099	0.993117
RP11:TEC	-0.0882587	3.28316	0.697612	0.404338	0.906015		-0.0685858	3.28264	0.355221	0.551686	0.993117
SILC1:lncRNA	0.183674	-0.886833	0.690081	0.406883	0.906015		0.317404	-0.88223	1.75825	0.185996	0.993117
SNORA63C:snoRNA	-0.049115	2.77193	0.704064	0.402176	0.906015		-0.00131163	2.77416	0.000419117	0.983682	0.996156
TRBV11:lncRNA	0.135636	5.59416	0.6725	0.412917	0.906015		0.111801	5.59448	0.390065	0.532808	0.993117
CRNDE:lncRNA	0.126322	2.21323	0.65324	0.41968	0.907349		0.169922	2.20838	0.99829	0.318645	0.993117
hsa_circ_001934	-0.131162	-0.573343	0.644557	0.422783	0.907349		-0.143054	-0.571673	0.645643	0.422402	0.993117
hsa-miR-155-5p	-0.0596478	5.88481	0.64333	0.423225	0.907349		0.0030381	5.88822	0.00138137	0.97038	0.994558
hsa-miR-224-3p	-0.144479	-0.439758	0.65163	0.420253	0.907349		-0.178203	-0.406555	0.857506	0.355288	0.993117
hsa-miR-3188	-0.137975	-0.259839	0.646864	0.421956	0.907349		-0.0888662	-0.257856	0.223515	0.636767	0.993117
hsa-miR-584-5p	0.0566166	8.17499	0.643143	0.423292	0.907349		0.073301	8.17492	0.916577	0.339256	0.993117
hsa_circ_000554	0.11676	0.29127	0.639928	0.424452	0.907627		0.0879117	0.292964	0.308593	0.579018	0.993117
hsa-miR-1277-3p	0.0809594	2.45662	0.61138	0.434966	0.912664		0.113868	2.45768	1.0132	0.315065	0.993117
hsa-miR-146a-5p	-0.0632767	12.6762	0.618647	0.432252	0.912664		-0.0235164	12.6792	0.0716652	0.789138	0.993117
hsa-miR-6515-5p	-0.0699823	0.983553	0.621634	0.431144	0.912664		-0.0635618	0.987108	0.435296	0.50998	0.993117
hsa-miR-6868-3p	0.155365	0.290966	0.618086	0.432461	0.912664		0.171782	0.294373	0.658036	0.417989	0.993117
LINC02003:lncRNA	0.131582	0.416244	0.615867	0.433287	0.912664		0.244923	0.423714	1.81125	0.179519	0.993117
LLNLR:lncRNA	-0.105628	0.390415	0.611034	0.435095	0.912664		-0.115432	0.392691	0.623711	0.430384	0.993117
PDCD6IP:lncRNA	-0.0654859	-0.17718	0.61775	0.432586	0.912664		-0.00730395	-0.175305	0.00653452	0.935634	0.993117
XACT:lncRNA	-0.0947598	1.79463	0.613465	0.434184	0.912664		-0.111228	1.79911	0.714199	0.398823	0.993117
Ala	-0.0824667	6.59912	0.587782	0.443959	0.913868		-0.0348325	6.59647	0.089509	0.765039	0.993117
FBXO30:lncRNA	0.121736	-0.365879	0.438793	0.50828	0.913868		0.0408339	-0.3551	0.0402447	0.841158	0.993117
hsa_piR_017791|gb|DQ594556|Homo_sapiens:11:74789084:74789113:Plus	-0.156546	0.249307	0.448291	0.50373	0.913868		0.203599	0.323762	0.627719	0.428909	0.993117
hsa_piR_018165|gb|DQ595023|Homo_sapiens:14:102873935:102873963:Plus	0.0951041	-0.446089	0.472124	0.492611	0.913868		0.142683	-0.444245	0.881013	0.348787	0.993117
hsa_piR_020009|gb|DQ597484|Homo_sapiens:7:145325417:145325443:Plus	-0.132409	3.6987	0.59058	0.442878	0.913868		-0.179118	3.7102	0.940065	0.333154	0.993117
hsa_piR_020828|gb|DQ598675|Homo_sapiens:2:149355860:149355890:Minus	0.119045	3.15706	0.521571	0.470808	0.913868		-0.0662404	3.18395	0.147472	0.701274	0.993117
hsa-miR-125b-2-3p	0.121889	1.73648	0.57867	0.447509	0.913868		0.106985	1.74397	0.392486	0.53154	0.993117
hsa-miR-125b-5p	0.107095	6.8124	0.519203	0.471816	0.913868		0.0689415	6.83	0.186011	0.666612	0.993117
hsa-miR-132-5p	-0.0609529	1.50442	0.571999	0.450136	0.913868		-0.0639795	1.50724	0.531475	0.466637	0.993117
hsa-miR-136-5p	0.0983414	2.67402	0.456386	0.499906	0.913868		0.133991	2.67979	0.722902	0.395969	0.993117
hsa-miR-144-3p	-0.163832	7.20481	0.5786	0.447537	0.913868		-0.0609534	7.20663	0.0662487	0.797081	0.993117
hsa-miR-146b-3p	-0.0573356	2.53956	0.481329	0.488428	0.913868		0.0126813	2.54254	0.0201206	0.887309	0.993117
hsa-miR-151b	-0.0510671	3.90991	0.452248	0.501854	0.913868		0.00167393	3.90956	0.000417249	0.983719	0.996156
hsa-miR-152-3p	0.0395144	8.12749	0.46771	0.494639	0.913868		0.0890157	8.12771	2.01789	0.156642	0.993117
hsa-miR-15b-3p	-0.0932698	6.59035	0.482946	0.487699	0.913868		-0.0266366	6.59323	0.0331662	0.855632	0.993117
hsa-miR-18a-5p	-0.0796444	3.8926	0.456309	0.499942	0.913868		-0.021521	3.89568	0.0281517	0.866882	0.993117
hsa-miR-196b-5p	-0.058656	3.25719	0.599917	0.439299	0.913868		0.00715038	3.256	0.00779665	0.929707	0.993117
hsa-miR-200c-3p	-0.0476639	5.46291	0.451275	0.502314	0.913868		-0.0179542	5.46217	0.053634	0.817037	0.993117
hsa-miR-205-5p	-0.144212	1.41197	0.504195	0.478286	0.913868		-0.0550902	1.42347	0.0609187	0.805243	0.993117
hsa-miR-210-3p	-0.072293	4.2605	0.459811	0.498303	0.913868		-0.0396739	4.26227	0.117604	0.731923	0.993117
hsa-miR-223-3p	-0.0941587	11.166	0.497503	0.481218	0.913868		-0.0600311	11.1708	0.168768	0.681544	0.993117
hsa-miR-26a-1-3p	-0.0771908	1.26994	0.495948	0.481903	0.913868		-0.0436067	1.27284	0.133119	0.715513	0.993117
hsa-miR-29a-3p	-0.0999318	8.5716	0.540275	0.462968	0.913868		-0.0383624	8.58073	0.0672817	0.79554	0.993117
hsa-miR-29b-2-5p	0.111841	-0.194213	0.523417	0.470025	0.913868		0.183313	-0.192044	1.17898	0.278559	0.993117
hsa-miR-301a-5p	0.0561199	2.2179	0.5621	0.454079	0.913868		0.0882087	2.21772	1.17125	0.280138	0.993117
hsa-miR-3120-5p	0.0863442	0.612593	0.52134	0.470906	0.913868		0.0311649	0.618733	0.0581555	0.809624	0.993117
hsa-miR-3143	-0.0851436	2.55242	0.544863	0.461076	0.913868		-0.0319175	2.54981	0.0641828	0.800201	0.993117
hsa-miR-335-5p	-0.0701632	5.94089	0.474849	0.491366	0.913868		-0.0700026	5.94074	0.39575	0.529839	0.993117
hsa-miR-337-3p	0.104884	3.57238	0.474856	0.491363	0.913868		0.161032	3.57831	0.933262	0.334906	0.993117
hsa-miR-338-5p	-0.0524336	4.64494	0.442157	0.50666	0.913868		-0.0614912	4.64584	0.502407	0.479074	0.993117
hsa-miR-339-3p	-0.0589066	5.62737	0.555196	0.456861	0.913868		-0.0241814	5.62935	0.0787702	0.779192	0.993117
hsa-miR-340-3p	-0.0683339	6.18372	0.603035	0.438114	0.913868		-0.112356	6.18452	1.39098	0.239307	0.993117
hsa-miR-345-5p	-0.0778532	5.44472	0.461023	0.497738	0.913868		-0.0403415	5.44753	0.104402	0.746867	0.993117
hsa-miR-34a-5p	-0.133808	0.282653	0.463849	0.496424	0.913868		-0.19207	0.324601	0.851166	0.35707	0.993117
hsa-miR-374a-5p	-0.0757271	8.26094	0.573928	0.449374	0.913868		-0.0236978	8.26493	0.0476113	0.827443	0.993117
hsa-miR-411-5p	0.0988035	5.83671	0.528352	0.467941	0.913868		0.187519	5.84582	1.60919	0.20573	0.993117
hsa-miR-424-5p	-0.11618	2.54787	0.561221	0.454432	0.913868		-0.105786	2.55277	0.396894	0.529246	0.993117
hsa-miR-431-5p	0.102791	3.47838	0.439518	0.50793	0.913868		0.142155	3.482	0.716271	0.398141	0.993117
hsa-miR-4659a-3p	-0.0685431	1.38286	0.473938	0.491782	0.913868		-0.0321734	1.38168	0.0883001	0.766584	0.993117
hsa-miR-5010-5p	-0.0668227	0.932708	0.469026	0.494033	0.913868		-0.0621005	0.933537	0.341689	0.559358	0.993117
hsa-miR-501-5p	-0.104316	0.0582756	0.53944	0.463313	0.913868		-0.0765905	0.0609425	0.237843	0.626175	0.993117
hsa-miR-503-5p	0.0769882	3.94234	0.520378	0.471315	0.913868		0.106804	3.93922	0.876117	0.350128	0.993117
hsa-miR-5189-5p	-0.0664283	1.01098	0.487234	0.485775	0.913868		-0.0154685	1.01229	0.0224561	0.880995	0.993117
hsa-miR-548ad-5p|hsa-miR-548ae-5p	-0.0800651	2.31251	0.496856	0.481503	0.913868		-0.0101294	2.31113	0.00677547	0.93446	0.993117
hsa-miR-548av-3p|hsa-miR-548o-3p	-0.0447135	3.14102	0.492869	0.483265	0.913868		-0.0189203	3.14162	0.0741223	0.785641	0.993117
hsa-miR-548j-3p	-0.0706159	1.70562	0.554803	0.457021	0.913868		-0.0341515	1.71459	0.110313	0.740053	0.993117
hsa-miR-548n	-0.0772782	-0.06597	0.472511	0.492434	0.913868		0.029623	-0.0604532	0.0571823	0.817256	0.993117
hsa-miR-576-3p	-0.0505408	4.24143	0.572708	0.449856	0.913868		-0.034648	4.2423	0.22641	0.634594	0.993117
hsa-miR-610	-0.102664	-0.457967	0.496665	0.481587	0.913868		0.0318282	-0.458374	0.0401452	0.841352	0.993117
hsa-miR-616-5p	-0.123094	-0.490125	0.460708	0.497885	0.913868		-0.192601	-0.487373	0.946283	0.331563	0.993117
hsa-miR-625-3p	-0.0727804	7.00321	0.604856	0.437424	0.913868		-0.159525	7.01024	2.51257	0.114146	0.976335
hsa-miR-628-3p	0.0410379	5.10518	0.443217	0.506152	0.913868		0.057498	5.10719	0.725207	0.395217	0.993117
hsa-miR-6513-3p	0.0850238	0.867881	0.501086	0.479644	0.913868		0.110777	0.872754	0.746733	0.388302	0.993117
hsa-miR-660-5p	-0.103956	3.4922	0.481583	0.488313	0.913868		-0.042702	3.49213	0.0681104	0.794313	0.993117
hsa-miR-6803-3p	-0.110829	-0.0416842	0.562108	0.454076	0.913868		-0.0579586	-0.0408015	0.129737	0.718995	0.993117
hsa-miR-6861-3p	-0.0927524	-0.177926	0.459282	0.49855	0.913868		-0.0228943	-0.175727	0.0235381	0.878184	0.993117
hsa-miR-9-5p	-0.089847	2.69199	0.576813	0.448238	0.913868		-0.0621722	2.6937	0.234536	0.628584	0.993117
iMet	-0.0750327	4.23473	0.479256	0.489364	0.913868		-0.16454	4.24938	1.97075	0.161551	0.993117
LIMD1:lncRNA	-0.0706934	0.361803	0.479468	0.489269	0.913868		-0.057239	0.366657	0.267165	0.605675	0.993117
LINC00941:lncRNA	-0.0989938	-0.38872	0.448873	0.503453	0.913868		-0.0422478	-0.387204	0.0705722	0.790714	0.993117
MT:Mt_tRNA	-0.108461	9.51733	0.467332	0.494813	0.913868		-0.257887	9.50977	2.34088	0.127222	0.993117
RN7SL128P:misc_RNA	-0.0763813	-0.329569	0.818453	0.504659	0.913868		-0.0614818	-0.330026	0.448899	0.650247	0.993117
RNY1P5:misc_RNA	0.0814124	-0.332242	0.458448	0.49894	0.913868		-0.0369723	-0.325874	0.0794669	0.778243	0.993117
RNY3:misc_RNA	-0.0671868	8.05254	0.530472	0.46705	0.913868		-0.167334	8.05381	2.86932	0.0914692	0.895382
RNY4P16:misc_RNA	0.0961516	5.85519	0.575564	0.448729	0.913868		0.123903	5.86618	0.829014	0.363393	0.993117
RNY4P23:misc_RNA	0.0614975	3.78374	0.457336	0.49946	0.913868		0.0473474	3.79168	0.231787	0.630603	0.993117
RP4:lncRNA	-0.0701419	1.85459	0.525538	0.469127	0.913868		-0.10679	1.85831	1.02128	0.313146	0.993117
RP5:lncRNA	-0.0550474	2.57807	0.452348	0.501807	0.913868		-0.0596121	2.5783	0.448268	0.503747	0.993117
SNORD93:snoRNA	-0.13792	-0.74496	0.456931	0.49965	0.913868		-0.0902026	-0.737026	0.157973	0.691353	0.993117
TTTY14:lncRNA	-0.122411	0.378149	0.591855	0.442387	0.913868		-0.112048	0.378644	0.403328	0.525929	0.993117
hsa-miR-98-5p	-0.0470657	8.26829	0.436278	0.509497	0.914189		-0.0404724	8.26898	0.280408	0.596881	0.993117
hsa-miR-5193	-0.0763584	0.743639	0.430464	0.512329	0.915542		-0.0676131	0.745669	0.283173	0.595079	0.993117
hsa-miR-760	0.0398015	3.55425	0.432105	0.511527	0.915542		0.0707824	3.55358	1.16859	0.280683	0.993117
hsa-miR-130b-5p	0.0608965	5.16075	0.418398	0.518296	0.916906		0.0595691	5.16356	0.345903	0.556947	0.993117
hsa-miR-133a-3p	-0.119632	4.12498	0.423114	0.51595	0.916906		-0.0542389	4.1246	0.0756471	0.783502	0.993117
hsa-miR-370-3p	0.0903119	8.58754	0.421351	0.516825	0.916906		0.152187	8.59065	1.00434	0.317185	0.993117
hsa-miR-655-3p	0.112447	2.2178	0.421225	0.516888	0.916906		0.247443	2.22439	1.7234	0.190403	0.993117
hsa-miR-885-3p	0.136316	0.132143	0.420104	0.517445	0.916906		0.0704389	0.126119	0.102721	0.748843	0.993117
hsa-miR-122-5p	0.116666	13.426	0.406173	0.524468	0.925964		0.0473056	13.4141	0.0606815	0.805615	0.993117
hsa-miR-106b-3p	-0.0460895	7.95672	0.396005	0.529701	0.93147		0.0122072	7.95627	0.0238358	0.877422	0.993117
hsa-miR-27a-5p	0.0561531	1.31171	0.397847	0.528746	0.93147		0.0752355	1.31225	0.586822	0.444339	0.993117
hsa-miR-214-3p	-0.115798	0.446219	0.38661	0.53462	0.936715		-0.205799	0.477703	0.999747	0.318293	0.993117
hsa-mir-30c-1	0.166268	1.9563	0.382241	0.536936	0.936715		0.296891	1.96983	1.0508	0.306268	0.993117
hsa-miR-374b-3p	0.0578021	2.81818	0.38346	0.536288	0.936715		0.150587	2.81786	2.27733	0.13248	0.993117
hsa-miR-6747-3p	0.0662748	0.811614	0.383822	0.536096	0.936715		0.0232554	0.814995	0.0400396	0.841558	0.993117
hsa-miR-30c-2-3p	-0.0768271	-0.135142	0.379082	0.538622	0.937799		-0.123082	-0.128583	0.823216	0.365074	0.993117
hsa_piR_000805|gb|DQ571003|Homo_sapiens:1:212438966:212438997:Plus	0.0877867	1.76529	0.337166	0.561962	0.94315		0.103859	1.76837	0.403389	0.525898	0.993117
hsa_piR_001205|gb|DQ571589|Homo_sapiens:11:8662350:8662381:Plus	0.0581465	1.38752	0.331529	0.565248	0.94315		0.168359	1.38544	2.38628	0.123609	0.993117
hsa-miR-126-3p	-0.0356101	13.6934	0.355327	0.551621	0.94315		-0.0358732	13.6942	0.308315	0.579189	0.993117
hsa-miR-132-3p	-0.0543957	2.71594	0.34106	0.559714	0.94315		-0.0372169	2.71749	0.135624	0.712967	0.993117
hsa-miR-148b-3p	0.0319805	10.0831	0.359026	0.549558	0.94315		0.0875965	10.0837	2.33472	0.127722	0.993117
hsa-miR-151a-3p	-0.0380897	12.7031	0.357826	0.550226	0.94315		-0.00909554	12.7035	0.0173998	0.895158	0.993117
hsa-miR-21-5p	-0.0367546	13.983	0.371162	0.542893	0.94315		-0.00284247	13.9824	0.00190333	0.965235	0.994558
hsa-miR-216b-5p	0.131543	-0.179502	0.362491	0.54764	0.94315		-0.0480665	-0.144824	0.0413609	0.839	0.993117
hsa-miR-296-5p	-0.0944353	1.96884	0.340003	0.560323	0.94315		-0.0295574	1.97161	0.0284777	0.866121	0.993117
hsa-miR-323a-5p	0.0974863	-0.219482	0.338986	0.560909	0.94315		0.116137	-0.2086	0.399622	0.527835	0.993117
hsa-miR-33a-5p	0.0715677	1.93915	0.344956	0.557482	0.94315		0.0971402	1.943	0.549923	0.459012	0.993117
hsa-miR-3605-5p	-0.0541489	0.747565	0.353847	0.55245	0.94315		-0.0062584	0.747245	0.00406833	0.949191	0.993117
hsa-miR-4646-3p	0.086972	-0.313902	0.343384	0.55838	0.94315		0.0869124	-0.31202	0.286687	0.592805	0.993117
hsa-miR-532-5p	-0.0591057	7.39705	0.336398	0.562408	0.94315		-0.0101638	7.39349	0.00848472	0.926679	0.993117
hsa-miR-548av-3p	-0.0380525	2.51542	0.340484	0.560045	0.94315		-0.000852781	2.51544	0.000147394	0.990323	0.996558
hsa-miR-550a-3-5p|hsa-miR-550a-5p	-0.0568674	2.29036	0.366469	0.545452	0.94315		-0.0222792	2.29056	0.0468715	0.828767	0.993117
hsa-miR-579-5p	-0.0792532	-0.39161	0.332113	0.564906	0.94315		-0.0400015	-0.391047	0.0715149	0.789354	0.993117
hsa-miR-7-1-3p	-0.0733182	3.01925	0.369239	0.543939	0.94315		-0.0274217	3.02662	0.0434751	0.834995	0.993117
Leu	-0.0528223	4.40238	0.333592	0.564041	0.94315		-0.0759501	4.40589	0.578973	0.447398	0.993117
RNY3P1:misc_RNA	-0.0720778	0.14497	0.349456	0.554924	0.94315		-0.142682	0.145688	1.19612	0.275102	0.993117
SNORA51:snoRNA	-0.04478	0.804276	0.343376	0.558385	0.94315		0.0123461	0.805296	0.021901	0.882464	0.993117
SNORD14C:snoRNA	-0.142707	-0.880702	0.334609	0.563448	0.94315		0.0160166	-0.86636	0.00341044	0.953475	0.994097
hsa-miR-192-5p	0.0831133	9.73474	0.328101	0.567264	0.94466		0.0566454	9.73821	0.133854	0.714763	0.993117
LINC02298:lncRNA	-0.0989251	-0.613649	0.326354	0.568297	0.94466		-0.0404745	-0.60931	0.0458444	0.830625	0.993117
hsa-miR-32-5p	-0.050325	6.62217	0.317397	0.573652	0.951765		-0.0215965	6.62201	0.0495722	0.823983	0.993117
hsa_circ_002179	0.072582	-0.0391046	0.315141	0.575016	0.952235		0.104918	-0.0386961	0.555206	0.456865	0.993117
hsa-miR-4446-3p	-0.038397	4.86426	0.311501	0.577231	0.95411		-0.020763	4.86497	0.0779795	0.780274	0.993117
Arg	-0.0434465	5.73942	0.3015	0.583405	0.954465		-0.045207	5.74096	0.274438	0.600812	0.993117
hsa_piR_010791|gb|DQ584559|Homo_sapiens:7:100511976:100512004:Plus	0.0532918	0.867643	0.303262	0.582308	0.954465		0.122987	0.867118	1.4036	0.237193	0.993117
hsa-miR-182-5p	-0.079966	6.51486	0.301565	0.583365	0.954465		0.00671199	6.51666	0.0018093	0.966104	0.994558
hsa-miR-4676-3p	-0.0565133	0.613657	0.299024	0.584954	0.954465		-0.00745904	0.612969	0.00433113	0.947578	0.993117
hsa-miR-6843-3p	-0.0521932	1.33969	0.298904	0.585029	0.954465		-0.0691289	1.34103	0.437866	0.508735	0.993117
hsa-miR-95-3p	-0.0802919	3.2054	0.3082	0.579254	0.954465		-0.0275914	3.2145	0.030501	0.861493	0.993117
SNORD118:snoRNA	-0.109652	0.338849	0.305646	0.580829	0.954465		-0.0462972	0.337493	0.0452177	0.831769	0.993117
hsa-miR-654-5p	0.0723124	4.25807	0.294983	0.587501	0.956725		0.115447	4.25746	0.639086	0.424765	0.993117
hsa-miR-1254	-0.0522825	0.579304	0.290324	0.590464	0.958541		-0.0474084	0.586011	0.202612	0.652992	0.993117
hsa-miR-455-3p	0.129878	-0.233472	0.289812	0.590792	0.958541		0.0694732	-0.169546	0.0819629	0.774881	0.993117
hsa-let-7i-5p	-0.0281018	13.9462	0.280446	0.596852	0.961291		0.0271101	13.9469	0.227424	0.633837	0.993117
hsa-miR-24-3p	-0.0390928	11.7119	0.281407	0.596224	0.961291		-0.0289562	11.7133	0.131954	0.716707	0.993117
hsa-miR-28-5p	-0.0373178	7.6685	0.285345	0.593666	0.961291		0.0106471	7.66885	0.0196868	0.888523	0.993117
hsa-miR-6514-5p	0.0630901	-0.173668	0.282738	0.595357	0.961291		0.198684	-0.171654	2.42085	0.120935	0.993117
hsa-miR-3187-3p	0.0642591	-0.170629	0.277722	0.598638	0.962409		0.100988	-0.167037	0.573808	0.449429	0.993117
hsa-miR-3912-3p	0.0863321	-0.412589	0.27426	0.600925	0.964326		0.16016	-0.415505	0.800473	0.371772	0.993117
hsa-miR-148a-3p	-0.0369295	13.0125	0.269154	0.604332	0.96803		-0.0405208	13.0131	0.276667	0.599339	0.993117
HELLPAR:lncRNA	-0.0681313	1.66369	0.241768	0.623338	0.969413		-0.114076	1.67715	0.570089	0.450901	0.993117
hsa_circ_001947	-0.0807975	-0.642593	0.250092	0.617425	0.969413		-0.0674296	-0.642173	0.146903	0.701823	0.993117
hsa_piR_020365|gb|DQ597975|Homo_sapiens:11:108979133:108979162:Plus	-0.0768729	-0.315433	0.242457	0.622844	0.969413		-0.130601	-0.303297	0.595922	0.440833	0.993117
hsa-miR-1273h-3p	-0.0270379	4.48867	0.240641	0.624149	0.969413		0.00452821	4.48874	0.00572869	0.939725	0.993117
hsa-miR-17-3p	-0.0593949	1.63774	0.254653	0.614236	0.969413		-0.027007	1.64622	0.0447168	0.83269	0.993117
hsa-miR-25-3p	-0.0522096	10.0442	0.256821	0.612733	0.969413		-0.000717025	10.0423	4.10104e-05	0.994895	0.996558
hsa-miR-30d-3p	-0.0337195	2.80835	0.23864	0.625593	0.969413		0.00701613	2.80722	0.00875495	0.925524	0.993117
hsa-miR-3177-3p	0.0352907	2.28554	0.262462	0.60886	0.969413		0.0917655	2.2856	1.5085	0.220468	0.993117
hsa-miR-374a-3p	0.0399762	4.45497	0.257479	0.612278	0.969413		0.0853479	4.45495	1.01224	0.315294	0.993117
hsa-miR-378g	-0.0596846	0.0596181	0.258222	0.611766	0.969413		-0.00853691	0.0595209	0.00456029	0.946211	0.993117
hsa-miR-548aa|hsa-miR-548t-3p	0.0724297	-0.31627	0.24001	0.624604	0.969413		0.155387	-0.312573	0.938085	0.333663	0.993117
hsa-miR-589-5p	-0.0356667	3.03657	0.246185	0.620185	0.969413		0.00791152	3.03825	0.0101804	0.919709	0.993117
hsa-miR-642a-3p	0.081927	0.741974	0.238867	0.625429	0.969413		0.0286018	0.742047	0.0236442	0.877912	0.993117
hsa-miR-6741-3p	0.0468299	1.54416	0.259583	0.61083	0.969413		0.00456042	1.54635	0.00208879	0.963581	0.994558
hsa-miR-874-3p	-0.057475	3.03903	0.237938	0.626102	0.969413		-0.012456	3.04027	0.0092619	0.923404	0.993117
RNU6:snRNA	-0.0679202	1.13579	0.243898	0.621813	0.969413		-0.0425996	1.13477	0.0812664	0.775813	0.993117
RNY4P28:misc_RNA	0.0170734	7.16097	0.23955	0.624935	0.969413		0.00530848	7.16099	0.0192508	0.889756	0.993117
RNY4P3:misc_RNA	0.022865	8.4945	0.249074	0.618141	0.969413		0.0113236	8.49453	0.0508104	0.821834	0.993117
RNY5:lncRNA	-0.0354555	10.9237	0.239718	0.624814	0.969413		-0.124642	10.9333	2.53336	0.112666	0.976335
CACNA2D1:lncRNA	0.0264212	1.54457	0.105623	0.745439	0.970737		0.113324	1.54453	1.6778	0.196355	0.993117
CTB:lncRNA	-0.0379454	1.22523	0.0847292	0.771215	0.970737		-0.0421924	1.2327	0.0871114	0.768115	0.993117
ENSG10010137825.1:snoRNA	-0.0218089	-0.417592	0.0841436	0.771985	0.970737		0.061283	-0.416165	0.560483	0.669567	0.993117
hsa_circ_000662	0.0371526	0.94706	0.193848	0.660091	0.970737		-0.00712756	0.950051	0.00598453	0.938396	0.993117
hsa_circ_001101	0.0404774	-0.533635	0.085446	0.770277	0.970737		0.0893528	-0.53331	0.33743	0.561815	0.993117
hsa_piR_016658|gb|DQ592931|Homo_sapiens:6:80508363:80508389:Plus	0.064499	12.2884	0.136407	0.712173	0.970737		0.0871898	12.2858	0.211522	0.645958	0.993117
hsa_piR_016659|gb|DQ592932|Homo_sapiens:14:22388242:22388267:Plus	0.0516733	8.373	0.111915	0.738238	0.970737		0.0568214	8.3758	0.113074	0.73694	0.993117
hsa-let-7a-3p	0.0259493	6.41111	0.0937635	0.759686	0.970737		0.0474942	6.41228	0.263555	0.60812	0.993117
hsa-let-7e-5p	0.0374263	7.31626	0.156868	0.692375	0.970737		-0.0127906	7.31873	0.0156559	0.900521	0.993117
hsa-let-7f-2-3p	0.0365907	2.67838	0.111685	0.738497	0.970737		0.0771931	2.67939	0.426382	0.514341	0.993117
hsa-miR-101-3p	-0.028482	10.8213	0.0902432	0.764103	0.970737		0.0674172	10.823	0.430268	0.512432	0.993117
hsa-miR-10a-5p	0.0431237	9.55295	0.23267	0.629948	0.970737		0.0330739	9.5544	0.116027	0.733656	0.993117
hsa-miR-1226-3p	0.0523367	0.890475	0.173149	0.677664	0.970737		0.0742532	0.894964	0.289679	0.590882	0.993117
hsa-miR-1246	-0.0665277	2.81843	0.185627	0.666931	0.970737		-0.0719173	2.83396	0.184447	0.667932	0.993117
hsa-miR-1273h-5p	-0.0246773	1.9232	0.126608	0.722258	0.970737		0.041748	1.92424	0.317264	0.573737	0.993117
hsa-miR-1277-5p	0.0424679	3.84436	0.21288	0.644897	0.970737		0.0741634	3.84982	0.548585	0.459558	0.993117
hsa-miR-1292-5p	-0.0311756	2.10543	0.197033	0.657488	0.970737		0.00560246	2.10664	0.00536138	0.941686	0.993117
hsa-miR-1306-3p	-0.0261777	1.70145	0.132273	0.716377	0.970737		0.00795212	1.70185	0.0104753	0.918558	0.993117
hsa-miR-130b-3p	-0.0407394	3.11775	0.196465	0.65795	0.970737		0.0248702	3.11565	0.0625196	0.802753	0.993117
hsa-miR-133b	-0.0855451	0.756735	0.229325	0.632419	0.970737		-0.0168908	0.753629	0.00788374	0.929316	0.993117
hsa-miR-135a-3p	0.0424479	-0.337447	0.102414	0.749204	0.970737		0.0358044	-0.336831	0.0615022	0.804331	0.993117
hsa-miR-142-3p	-0.0329337	8.924	0.111224	0.739018	0.970737		0.0126126	8.92687	0.0138832	0.906295	0.993117
hsa-miR-142-5p	-0.0458426	9.49075	0.164444	0.685424	0.970737		0.0226012	9.49231	0.0338612	0.854144	0.993117
hsa-miR-144-5p	-0.0776807	4.52037	0.193936	0.660019	0.970737		0.0462092	4.5246	0.0582068	0.809541	0.993117
hsa-miR-145-5p	-0.0672524	3.19807	0.189212	0.663927	0.970737		0.0479265	3.20398	0.081938	0.774914	0.993117
hsa-miR-146b-5p	-0.0256939	10.4154	0.138352	0.710222	0.970737		0.0479495	10.4178	0.413784	0.520617	0.993117
hsa-miR-148b-5p	-0.0276243	3.38248	0.149707	0.699125	0.970737		0.0151651	3.38302	0.0385359	0.844523	0.993117
hsa-miR-181a-2-3p	-0.0313043	4.74444	0.16254	0.687153	0.970737		-0.00938173	4.74455	0.0122026	0.912125	0.993117
hsa-miR-181a-5p	-0.0247113	8.27125	0.0925042	0.761256	0.970737		0.00725398	8.27096	0.00675672	0.934551	0.993117
hsa-miR-181b-2-3p	-0.0457589	-0.559067	0.0878325	0.767183	0.970737		-0.0750178	-0.55196	0.195369	0.658849	0.993117
hsa-miR-181d-5p	0.0232627	3.94519	0.121224	0.727986	0.970737		0.0907982	3.94862	1.6008	0.206911	0.993117
hsa-miR-184	0.0830554	-1.3145	0.137105	0.711472	0.970737		0.149969	-1.29217	0.376328	0.540106	0.993117
hsa-miR-185-3p	0.0230008	4.97422	0.112921	0.737109	0.970737		0.100287	4.97516	1.87531	0.172039	0.993117
hsa-miR-188-5p	0.0640904	-0.219775	0.121607	0.727574	0.970737		0.0404988	-0.216916	0.0407092	0.840257	0.993117
hsa-miR-193a-5p	-0.0465828	4.16434	0.0992986	0.75292	0.970737		-0.0722343	4.18014	0.206465	0.649928	0.993117
hsa-miR-194-5p	0.0845467	7.75242	0.228913	0.632725	0.970737		0.0956808	7.77083	0.254575	0.614296	0.993117
hsa-miR-199a-5p	-0.0298331	9.96526	0.121762	0.727408	0.970737		0.0382336	9.96776	0.171559	0.679068	0.993117
hsa-miR-212-5p	-0.0420791	0.273688	0.168677	0.681622	0.970737		-0.0441479	0.274074	0.152328	0.74117	0.993117
hsa-miR-21-3p	0.0353733	2.63279	0.156604	0.69262	0.970737		0.106641	2.6371	1.23063	0.2683	0.993117
hsa-miR-224-5p	0.0596467	7.85558	0.217134	0.641615	0.970737		0.0589552	7.85488	0.186795	0.665953	0.993117
hsa-miR-22-5p	-0.0422628	7.14499	0.134256	0.714351	0.970737		-0.0744316	7.16301	0.355018	0.551799	0.993117
hsa-miR-2355-3p	0.0386199	3.78347	0.204973	0.651106	0.970737		0.044483	3.78291	0.232183	0.630312	0.993117
hsa-miR-24-1-5p	-0.0286722	1.66815	0.0881912	0.766722	0.970737		-0.0553035	1.66779	0.28367	0.594756	0.993117
hsa-miR-26b-3p	0.0303295	4.27655	0.108885	0.741677	0.970737		0.0341711	4.27849	0.118113	0.731366	0.993117
hsa-miR-27b-3p	0.0263263	10.9515	0.0836578	0.772626	0.970737		0.0653915	10.9528	0.446503	0.504588	0.993117
hsa-miR-28-3p	-0.0159651	8.32652	0.108594	0.74201	0.970737		0.0213995	8.32615	0.16539	0.684573	0.993117
hsa-miR-301b-3p	-0.03957	0.898166	0.146071	0.702625	0.970737		0.0127984	0.894507	0.0130526	0.909129	0.993117
hsa-miR-30a-3p	-0.0293271	3.68149	0.0914199	0.762616	0.970737		-0.0233231	3.69299	0.0486763	0.825554	0.993117
hsa-miR-30a-5p	0.0489386	7.55816	0.159398	0.690032	0.970737		0.0638574	7.56649	0.229152	0.632552	0.993117
hsa-miR-30b-3p	0.0251558	2.50823	0.142025	0.706577	0.970737		0.0366146	2.50834	0.251093	0.616726	0.993117
hsa-miR-30d-5p	-0.0227119	12.5367	0.174437	0.676536	0.970737		-0.00415042	12.5365	0.00489402	0.944281	0.993117
hsa-miR-3157-3p	-0.0454584	-0.363921	0.101513	0.750272	0.970737		-0.0272766	-0.360782	0.0301028	0.862391	0.993117
hsa-miR-31-5p	0.086556	-0.541125	0.117007	0.732575	0.970737		0.208709	-0.53427	0.567004	0.452127	0.993117
hsa-miR-320d	0.0380008	3.18462	0.139235	0.709341	0.970737		0.0256774	3.18958	0.0538749	0.816634	0.993117
hsa-miR-330-5p	-0.0278731	3.09022	0.146097	0.7026	0.970737		0.0268388	3.09057	0.116498	0.733137	0.993117
hsa-miR-331-3p	-0.04581	4.02447	0.229236	0.632485	0.970737		-0.0401623	4.03411	0.148248	0.700527	0.993117
hsa-miR-331-5p	-0.0300051	2.81115	0.186021	0.666599	0.970737		-0.0325186	2.8111	0.186864	0.665894	0.993117
hsa-miR-3591-5p	0.0864499	-0.480606	0.179481	0.672163	0.970737		-0.00811331	-0.48489	0.00118857	0.972524	0.994558
hsa-miR-363-3p	-0.0346037	8.64422	0.085357	0.770393	0.970737		0.0226256	8.64292	0.0308077	0.860806	0.993117
hsa-miR-3679-5p	0.0414806	1.40904	0.19103	0.662416	0.970737		0.0789652	1.40843	0.590645	0.442861	0.993117
hsa-mir-378c	-0.0491447	1.95586	0.148531	0.700252	0.970737		-0.0536923	1.95529	0.146612	0.702104	0.993117
hsa-miR-378d	0.0421978	2.04161	0.123419	0.725635	0.970737		0.0858446	2.04364	0.427473	0.513804	0.993117
hsa-miR-378e	0.0642707	-0.261799	0.189345	0.663816	0.970737		0.100772	-0.257529	0.386917	0.534464	0.993117
hsa-miR-379-5p	0.0583031	6.82315	0.19512	0.659049	0.970737		0.168232	6.83092	1.39361	0.238865	0.993117
hsa-miR-380-3p	0.0738882	-0.176336	0.141344	0.707249	0.970737		0.192063	-0.159483	0.788938	0.375235	0.993117
hsa-miR-3913-5p	-0.0342755	0.601043	0.0943256	0.758989	0.970737		0.0162406	0.600553	0.0176641	0.894369	0.993117
hsa-miR-3940-3p	0.0806002	-0.462987	0.169893	0.68054	0.970737		0.0967704	-0.465437	0.20778	0.64889	0.993117
hsa-miR-421	-0.0372018	5.5587	0.204872	0.651187	0.970737		0.0071396	5.55961	0.00639953	0.936301	0.993117
hsa-miR-423-3p	0.0171293	11.3041	0.122451	0.726669	0.970737		0.0481664	11.3041	0.820029	0.366002	0.993117
hsa-miR-424-3p	0.0353745	4.23161	0.131094	0.717588	0.970737		-0.0109837	4.23275	0.010943	0.916766	0.993117
hsa-miR-425-3p	-0.0408977	6.46145	0.184767	0.667656	0.970737		0.00430461	6.46275	0.00174213	0.966739	0.994558
hsa-miR-4286	-0.0651737	3.04821	0.219361	0.639911	0.970737		-0.0545803	3.06369	0.130582	0.71812	0.993117
hsa-miR-431-3p	0.0682548	0.0139847	0.150467	0.6984	0.970737		0.167903	0.0223377	0.761163	0.383762	0.993117
hsa-miR-4504	-0.0716536	-0.739369	0.188168	0.664798	0.970737		-0.0339511	-0.737865	0.0344693	0.852856	0.993117
hsa-miR-452-5p	-0.0386394	3.18212	0.0978088	0.754721	0.970737		-0.0288704	3.1853	0.0476984	0.827287	0.993117
hsa-miR-454-5p	0.0279797	3.13909	0.172454	0.678276	0.970737		0.0833736	3.13916	1.29332	0.256474	0.993117
hsa-miR-4659b-3p	0.0366212	2.7646	0.234435	0.628654	0.970737		0.0899116	2.76815	1.19011	0.276308	0.993117
hsa-miR-4677-3p	0.0372068	0.668038	0.192256	0.661402	0.970737		0.0574983	0.66887	0.378192	0.539105	0.993117
hsa-miR-4750-5p	0.035007	-0.446811	0.0829946	0.773504	0.970737		0.00444656	-0.445076	0.00127569	0.971535	0.994558
hsa-miR-484	-0.0338996	9.91971	0.124487	0.724498	0.970737		-0.0150446	9.92173	0.0207792	0.885493	0.993117
hsa-miR-5001-3p	-0.0575798	-0.491194	0.119963	0.729349	0.970737		-0.0469529	-0.489601	0.0666261	0.796516	0.993117
hsa-miR-5189-3p	0.0604237	0.707562	0.132606	0.716035	0.970737		0.0825717	0.710385	0.213379	0.644514	0.993117
hsa-miR-548am-3p	-0.0353147	0.622949	0.173199	0.67762	0.970737		0.00856219	0.623561	0.00854687	0.926412	0.993117
hsa-miR-548aq-3p	0.0375569	0.795936	0.0916261	0.762357	0.970737		0.0612964	0.803001	0.208408	0.648396	0.993117
hsa-miR-548l	-0.0424921	0.41593	0.151749	0.697182	0.970737		-0.0738539	0.418179	0.389479	0.533116	0.993117
hsa-miR-556-3p	0.0437554	2.61251	0.152105	0.696845	0.970737		0.0672422	2.61882	0.30279	0.582607	0.993117
hsa-miR-5582-3p	0.0507197	-0.453879	0.101556	0.750221	0.970737		0.0155208	-0.453426	0.00791737	0.929166	0.993117
hsa-miR-5586-5p	0.0528193	-0.598306	0.0908314	0.763359	0.970737		0.0814054	-0.602739	0.181406	0.670517	0.993117
hsa-miR-618	-0.0771645	0.980076	0.133263	0.715364	0.970737		0.0151491	0.995738	0.00458301	0.946078	0.993117
hsa-miR-628-5p	0.0372442	3.95374	0.185754	0.666824	0.970737		0.088459	3.95385	0.893067	0.345517	0.993117
hsa-miR-629-5p	-0.0233262	5.97928	0.0911642	0.762939	0.970737		0.0494064	5.97914	0.352205	0.553379	0.993117
hsa-miR-6511b-3p	0.0459772	-0.0135435	0.104731	0.746479	0.970737		0.0756211	-0.0134763	0.235528	0.627859	0.993117
hsa-miR-6852-3p	0.0391789	1.16243	0.171987	0.678687	0.970737		0.00718969	1.16308	0.00485009	0.944531	0.993117
hsa-miR-6852-5p	-0.0259192	3.72492	0.131165	0.717515	0.970737		0.0110545	3.72465	0.0201459	0.887239	0.993117
hsa-miR-708-3p	0.0566572	-0.249431	0.0986982	0.753644	0.970737		0.0665891	-0.249362	0.112714	0.737343	0.993117
hsa-miR-766-3p	-0.0447292	3.8074	0.21511	0.643172	0.970737		0.0270005	3.81405	0.0676006	0.795067	0.993117
hsa-miR-766-5p	-0.0246308	3.83045	0.156202	0.692995	0.970737		-0.0247535	3.83012	0.132388	0.716262	0.993117
hsa-miR-769-5p	-0.0197209	4.31503	0.0909427	0.763218	0.970737		0.0507161	4.31772	0.511048	0.475321	0.993117
hsa-miR-7706	-0.0371206	2.24917	0.157258	0.692013	0.970737		-0.00854535	2.24962	0.00704857	0.933156	0.993117
hsa-miR-92a-3p	0.0281987	11.9269	0.102736	0.748822	0.970737		0.0570192	11.9295	0.351328	0.553873	0.993117
hsa-miR-98-3p	-0.0413778	3.43953	0.126323	0.722557	0.970737		0.025522	3.44303	0.0404496	0.84076	0.993117
hsa-miR-99a-5p	0.0335098	10.1511	0.0894188	0.765151	0.970737		0.0040522	10.157	0.00113848	0.973109	0.994558
Ile	-0.0462193	6.62327	0.10688	0.743982	0.970737		-0.0219095	6.61936	0.0205824	0.886033	0.993117
LINC00964:lncRNA	0.0730439	-0.641931	0.142941	0.705677	0.970737		0.0499042	-0.642557	0.0541136	0.816235	0.993117
LINC02321:lncRNA	0.0514099	-0.45388	0.176111	0.675077	0.970737		0.115402	-0.454401	0.751497	0.386795	0.993117
NEAT1:lncRNA	-0.053629	0.0142305	0.155428	0.693718	0.970737		0.0319643	0.0168446	0.0470764	0.8284	0.993117
PACERR:lncRNA	-0.0767642	-0.00432824	0.192009	0.661606	0.970737		-0.0519786	0.00387205	0.0747032	0.784823	0.993117
RN7SL1:misc_RNA	-0.0675427	4.57561	0.188536	0.66449	0.970737		-0.11592	4.5927	0.466409	0.495246	0.993117
RNU11:snRNA	-0.0483788	0.598091	0.115661	0.734058	0.970737		-0.0692338	0.60284	0.200923	0.654347	0.993117
RNU2:snRNA	-0.0575023	6.65465	0.1528	0.696187	0.970737		-0.034785	6.66684	0.0475475	0.827557	0.993117
RNU7:snRNA	0.0424671	2.30519	0.0950062	0.758149	0.970737		0.11727	2.31156	0.617077	0.432844	0.993117
RNY1P13:misc_RNA	0.0329998	0.801792	0.206036	0.650263	0.970737		-0.00746629	0.802205	0.009237	0.923507	0.993117
RNY3P2:misc_RNA	-0.0511703	0.190876	0.127206	0.72163	0.970737		-0.115217	0.199521	0.545764	0.460714	0.993117
RNY3P8:misc_RNA	-0.0492295	0.150712	0.115576	0.734152	0.970737		-0.114346	0.15886	0.524604	0.469529	0.993117
RNY4P18:misc_RNA	0.0732888	6.64169	0.151304	0.697604	0.970737		0.0877979	6.63773	0.182887	0.669255	0.993117
RNY4P24:misc_RNA	0.0174814	7.41749	0.167449	0.682719	0.970737		0.0129635	7.41745	0.0769788	0.781653	0.993117
RNY4P25:misc_RNA	0.0402404	7.39811	0.0838699	0.772346	0.970737		0.0313497	7.40163	0.0431853	0.835538	0.993117
RNY4P27:misc_RNA	0.0132587	11.155	0.136445	0.712136	0.970737		-0.00943245	11.1559	0.0573728	0.810885	0.993117
RNY4P6:misc_RNA	-0.0329694	8.26004	0.127364	0.721465	0.970737		-0.0414274	8.26633	0.174246	0.676707	0.993117
RNY4P7:misc_RNA	0.0147558	17.2344	0.18694	0.665827	0.970737		0.00431381	17.234	0.0132403	0.90848	0.993117
SeC	-0.0511425	2.75791	0.218178	0.640815	0.970737		-0.0871243	2.76749	0.536034	0.464734	0.993117
SNORA32:snoRNA	-0.0491059	0.0836172	0.175182	0.675885	0.970737		-0.0349221	0.0852941	0.0726471	0.787733	0.993117
SNORA3B:snoRNA	-0.0525449	-0.37329	0.172816	0.677957	0.970737		-0.0257086	-0.372658	0.0345136	0.852762	0.993117
SNORA77B:snoRNA	-0.0427278	-0.278665	0.097541	0.755046	0.970737		0.0628502	-0.276154	0.179591	0.672072	0.993117
SNORD3A:snoRNA	-0.0368597	3.56699	0.226722	0.634356	0.970737		0.04291	3.56841	0.268486	0.604786	0.993117
SNORD3B:snoRNA	-0.031578	4.54597	0.170019	0.680427	0.970737		0.0474467	4.54741	0.335099	0.563168	0.993117
SNORD3C:snoRNA	-0.0335701	3.56252	0.190473	0.662878	0.970737		0.0459951	3.56405	0.312225	0.576795	0.993117
SNORD3E:snoRNA	-0.0218089	-0.417592	0.0841436	0.771985	0.970737		0.061283	-0.416165	0.560483	0.669567	0.993117
U2:snRNA	-0.0590102	6.71513	0.154294	0.69478	0.970737		-0.0619978	6.72779	0.145751	0.702939	0.993117
Vault:misc_RNA	0.034911	2.21968	0.14593	0.702761	0.970737		0.069126	2.22117	0.48452	0.486998	0.993117
VTRNA2:vault_RNA	0.0331335	2.21641	0.131358	0.717316	0.970737		0.0653226	2.218	0.431879	0.511644	0.993117
XXbac:lncRNA	-0.0459149	0.127193	0.162509	0.687181	0.970737		-0.0729107	0.134398	0.345467	0.557196	0.993117
Y_RNA:misc_RNA	0.0138588	17.3281	0.185193	0.667297	0.970737		0.00364728	17.3277	0.0106299	0.917961	0.993117
hsa-miR-450a-5p	0.0317557	4.30194	0.0810803	0.776061	0.971533		0.0174829	4.30226	0.0209699	0.884972	0.993117
hsa-miR-877-5p	0.0199512	3.87647	0.0808692	0.776345	0.971533		0.083792	3.87928	1.24012	0.266467	0.993117
CTD:TEC	0.0335335	0.656957	0.0782832	0.779856	0.971638		-0.0213979	0.661074	0.0269085	0.869827	0.993117
hsa-miR-30c-5p	-0.0288652	9.34086	0.0767677	0.781942	0.971638		-0.0125612	9.34231	0.0123869	0.911466	0.993117
hsa-miR-548ad-5p|hsa-miR-548ae-5p|hsa-miR-548ay-5p	-0.0252774	2.76041	0.0773591	0.781125	0.971638		0.0227029	2.76041	0.0526583	0.818679	0.993117
hsa-miR-550a-3-5p	-0.0288709	1.86749	0.0772598	0.781262	0.971638		0.0112241	1.86639	0.0097595	0.92138	0.993117
RPPH1:ribozyme	-0.0372811	0.664432	0.0795313	0.778153	0.971638		-0.0613095	0.668423	0.183554	0.668688	0.993117
hsa-miR-365a-3p|hsa-miR-365b-3p	0.0577429	2.19801	0.0753721	0.783883	0.972678		0.00579739	2.26433	0.00077592	0.977799	0.995885
LA16c:lncRNA	0.0386404	2.39665	0.0730874	0.787104	0.9753		-0.00121874	2.39991	6.49044e-05	0.993578	0.996558
CTC:lncRNA	0.0217141	1.1727	0.0398914	0.841846	0.978375		0.0480065	1.17186	0.164255	0.685599	0.993117
DNM3OS:lncRNA	0.0197079	2.9391	0.0410215	0.839652	0.978375		0.0395805	2.94072	0.140043	0.708541	0.993117
hsa_circ_001126	0.0412992	0.497607	0.067423	0.795328	0.978375		-0.0171793	0.511945	0.00976259	0.921368	0.993117
hsa_circ_002138	-0.0376792	-0.12802	0.0577829	0.810221	0.978375		-0.0434804	-0.132015	0.0635896	0.801107	0.993117
hsa_piR_014620|gb|DQ590013|Homo_sapiens:5:93930930:93930956:Minus	0.0297478	3.02269	0.0408735	0.839937	0.978375		-0.0255692	3.01998	0.0268672	0.869927	0.993117
hsa-miR-1260a	0.0297655	-0.331341	0.0383318	0.844928	0.978375		0.0716806	-0.332039	0.184697	0.66772	0.993117
hsa-miR-126-5p	0.0181643	9.14344	0.0339304	0.853995	0.978375		0.0274039	9.14683	0.0653311	0.79846	0.993117
hsa-miR-1284	0.0205153	0.991991	0.0392618	0.843082	0.978375		0.0340316	0.992516	0.0904647	0.763825	0.993117
hsa-miR-1306-5p	-0.0259946	1.23093	0.0410913	0.839517	0.978375		0.0398478	1.23173	0.0807634	0.77649	0.993117
hsa-miR-130a-3p	-0.0191896	4.48106	0.0495764	0.823973	0.978375		-0.0107265	4.48445	0.0130865	0.909011	0.993117
hsa-miR-140-3p	-0.0160436	9.77235	0.0380987	0.845394	0.978375		0.0580044	9.7737	0.417665	0.518669	0.993117
hsa-miR-18a-3p	-0.0207456	3.68471	0.0352167	0.851286	0.978375		0.0183291	3.68746	0.0231829	0.879099	0.993117
hsa-miR-195-3p	0.0281159	1.43127	0.0647883	0.799279	0.978375		-0.0515095	1.43346	0.187019	0.665765	0.993117
hsa-miR-195-5p	-0.023486	2.89416	0.0371918	0.847223	0.978375		-0.0575868	2.90134	0.188444	0.664572	0.993117
hsa-miR-197-3p	-0.0168387	6.35101	0.0339668	0.853918	0.978375		0.0211686	6.35086	0.0458446	0.830625	0.993117
hsa-miR-203a-3p	0.0399771	1.34782	0.058877	0.808467	0.978375		0.0739577	1.35932	0.174335	0.676628	0.993117
hsa-miR-214-5p	0.0427004	0.672749	0.0612328	0.804749	0.978375		-0.0156746	0.680566	0.00688478	0.933935	0.993117
hsa-miR-218-5p	-0.0418828	1.30556	0.0531586	0.817833	0.978375		-0.0903052	1.32325	0.201294	0.654049	0.993117
hsa-miR-221-3p	-0.0191078	11.5613	0.0579588	0.809937	0.978375		0.0126715	11.5644	0.0218648	0.882561	0.993117
hsa-miR-22-3p	0.0198223	10.7512	0.0357238	0.850231	0.978375		0.02195	10.7536	0.0364178	0.848803	0.993117
hsa-miR-23b-3p	-0.0254692	7.33509	0.0457927	0.830717	0.978375		-0.0175105	7.3362	0.0187228	0.891269	0.993117
hsa-mir-30c-2	0.0707599	1.91225	0.0682067	0.794168	0.978375		0.103217	1.9178	0.122406	0.72672	0.993117
hsa-miR-30e-3p	-0.0135934	7.31571	0.0628849	0.802187	0.978375		0.0362207	7.31668	0.385632	0.535143	0.993117
hsa-miR-3174	-0.0221892	0.226528	0.048657	0.825586	0.978375		0.0874846	0.22625	0.667437	0.414687	0.993117
hsa-miR-340-5p	0.0162024	9.06555	0.0512663	0.821048	0.978375		0.0443132	9.06608	0.319916	0.572141	0.993117
hsa-miR-3605-3p	-0.0239659	0.0760351	0.0411128	0.839476	0.978375		0.00173451	0.0768387	0.000205564	0.988572	0.996558
hsa-miR-363-5p	0.0254935	0.356732	0.0499866	0.823259	0.978375		0.0805772	0.356369	0.423471	0.51578	0.993117
hsa-miR-377-5p	0.040644	0.73954	0.0602349	0.806315	0.978375		0.0977231	0.74669	0.290013	0.590668	0.993117
hsa-miR-378c	0.0385995	0.629427	0.0659356	0.797548	0.978375		0.0366732	0.636554	0.050571	0.822248	0.993117
hsa-miR-4326	0.0486932	3.16587	0.0566009	0.812135	0.978375		0.013641	3.16315	0.00372063	0.951408	0.993117
hsa-miR-450a-2-3p	0.0293579	-0.347329	0.0368206	0.847977	0.978375		0.0856084	-0.349766	0.268431	0.604823	0.993117
hsa-miR-4645-3p	0.0355851	0.506724	0.12295	0.823381	0.978375		0.0669594	0.505255	0.364919	0.546309	0.993117
hsa-miR-4665-5p	-0.0145871	2.07702	0.0366861	0.848252	0.978375		0.031387	2.07691	0.146813	0.70191	0.993117
hsa-miR-4701-5p	-0.0367242	-0.576368	0.0452146	0.831773	0.978375		0.0830601	-0.568183	0.192573	0.661145	0.993117
hsa-miR-505-3p	0.0178665	5.02301	0.0344403	0.852915	0.978375		0.0341574	5.02934	0.109978	0.740434	0.993117
hsa-miR-539-5p	0.0363299	0.322325	0.0486062	0.825676	0.978375		0.106705	0.332078	0.352666	0.553119	0.993117
hsa-miR-548ag	0.0157062	1.84416	0.0407022	0.840268	0.978375		0.0989687	1.84245	1.43066	0.232736	0.993117
hsa-miR-550a-3p	0.0391423	-0.445704	0.035104	0.851521	0.978375		0.0997313	-0.433242	0.189504	0.663687	0.993117
hsa-miR-6516-5p	-0.021302	2.24577	0.0668785	0.796137	0.978375		-0.00736247	2.24576	0.00676059	0.934532	0.993117
hsa-miR-6735-5p	-0.0239026	-0.414794	0.0378539	0.845886	0.978375		0.0293435	-0.414231	0.0456963	0.967292	0.994558
hsa-miR-744-5p	-0.0110395	9.7313	0.0500868	0.823084	0.978375		0.0174242	9.73241	0.106208	0.744763	0.993117
hsa-miR-933	-0.032931	-0.434291	0.0548879	0.814947	0.978375		0.0014768	-0.434449	8.86801e-05	0.992494	0.996558
hsa-miR-939-5p	0.0232089	0.6702	0.062379	0.802968	0.978375		0.0579117	0.670572	0.324596	0.569346	0.993117
POLG:lncRNA	-0.0513161	-0.470753	0.0664246	0.796815	0.978375		0.0490477	-0.472787	0.0468827	0.828747	0.993117
RN7SL2:misc_RNA	-0.0337861	4.67683	0.0456649	0.83095	0.978375		-0.11344	4.69104	0.438849	0.50826	0.993117
RNU11:lncRNA	0.026989	0.483638	0.0371666	0.847274	0.978375		0.00105308	0.48979	4.42421e-05	0.994698	0.996558
RNU5B:snRNA	-0.0345712	-0.201077	0.0658052	0.797744	0.978375		0.034236	-0.200439	0.0572939	0.811012	0.993117
RNY1:misc_RNA	-0.0156927	12.0695	0.0405802	0.840505	0.978375		-0.0489413	12.0724	0.334576	0.563473	0.993117
RNY4:misc_RNA	0.00739848	17.3184	0.0478051	0.827095	0.978375		-0.00373068	17.3183	0.0100887	0.92007	0.993117
RNY4P10:misc_RNA	0.00827645	17.3037	0.0580505	0.80979	0.978375		-0.00300107	17.3034	0.00633351	0.936629	0.993117
RNY4P14:misc_RNA	0.013023	8.89587	0.0535599	0.817159	0.978375		-0.0140994	8.89802	0.0521981	0.81946	0.993117
RNY4P17:misc_RNA	0.0118905	13.0831	0.066365	0.796904	0.978375		-0.00661143	13.0833	0.0170519	0.896205	0.993117
RNY4P37:misc_RNA	0.0183073	2.81226	0.0361848	0.84928	0.978375		0.0303942	2.81089	0.0839422	0.772253	0.993117
RP1:lncRNA	0.0178222	2.13385	0.0348389	0.852076	0.978375		0.0173162	2.13578	0.0276626	0.868033	0.993117
SCARNA3:scaRNA	0.0106925	6.02458	0.0442111	0.833623	0.978375		0.0210299	6.02455	0.143927	0.704714	0.993117
TMEM161B:lncRNA	0.0301365	-0.238051	0.0716333	0.820396	0.978375		0.0644109	-0.236401	0.270088	0.814311	0.993117
Tyr	0.0280012	5.82163	0.0382346	0.845122	0.978375		0.0470537	5.82258	0.092035	0.761846	0.993117
Und	0.0276709	-0.117211	0.0344546	0.852885	0.978375		0.102524	-0.117759	0.403026	0.526084	0.993117
FLJ46284:lncRNA	0.0214525	-0.408112	0.0162094	0.898787	0.985174		0.0452277	-0.405402	0.0589997	0.808274	0.993117
hsa-miR-10b-3p	-0.0291821	1.98196	0.0290589	0.864773	0.985174		-0.0119542	1.98571	0.00396384	0.949847	0.993117
hsa-miR-1227-3p	0.0166542	-0.175229	0.0180121	0.893339	0.985174		0.082404	-0.174036	0.358781	0.996806	0.996806
hsa-miR-1260b	0.0203302	2.25061	0.0299833	0.86266	0.985174		0.0518439	2.25814	0.162999	0.686739	0.993117
hsa-miR-1301-3p	0.00913577	6.80759	0.0241739	0.876561	0.985174		0.0571889	6.80672	0.819071	0.366282	0.993117
hsa-miR-1343-3p	-0.0146561	1.09196	0.0185199	0.891855	0.985174		-0.00905532	1.09206	0.00598133	0.938413	0.993117
hsa-miR-19a-3p	-0.0148403	6.11869	0.0180426	0.893249	0.985174		0.0240679	6.11906	0.0396945	0.842233	0.993117
hsa-miR-204-5p	-0.0185172	1.73532	0.0200372	0.88754	0.985174		-0.0952487	1.74943	0.44147	0.506997	0.993117
hsa-miR-206	0.0257692	3.93136	0.0211604	0.884453	0.985174		-0.0566442	3.94593	0.0886432	0.766145	0.993117
hsa-miR-23a-5p	-0.0138442	2.02911	0.0288621	0.865227	0.985174		-0.0202701	2.0294	0.0516738	0.820353	0.993117
hsa-miR-24-2-5p	-0.010938	4.73744	0.0261325	0.8717	0.985174		0.0129114	4.73735	0.030873	0.86066	0.993117
hsa-miR-27a-3p	0.0156527	12.1671	0.0224244	0.881077	0.985174		0.0392627	12.1707	0.116925	0.732667	0.993117
hsa-miR-3120-3p	0.0124261	4.00042	0.0276894	0.867968	0.985174		0.0330107	4.00216	0.164946	0.684974	0.993117
hsa-miR-3127-3p	-0.0142071	0.149672	0.0218014	0.882729	0.985174		0.00208001	0.149309	0.000360188	0.984873	0.99618
hsa-miR-3191-3p	-0.0428041	0.40827	0.195569	0.89932	0.985174		0.00228338	0.408513	0.000497604	0.98222	0.996156
hsa-miR-320c	0.0119559	4.55649	0.0183634	0.89231	0.985174		-0.000881272	4.55847	8.55069e-05	0.992629	0.996558
hsa-miR-330-3p	0.00920007	6.53761	0.0283864	0.866332	0.985174		0.0605931	6.53945	1.05062	0.306308	0.993117
hsa-miR-337-5p	0.0286099	0.453873	0.028192	0.866786	0.985174		0.0871523	0.455276	0.224323	0.63616	0.993117
hsa-miR-34c-5p	0.0235814	0.0387598	0.0157613	0.900188	0.985174		0.0750368	0.0477605	0.133594	0.715029	0.993117
hsa-miR-3613-3p	-0.0236147	0.510866	0.0218327	0.882645	0.985174		0.0690091	0.520209	0.154038	0.695025	0.993117
hsa-miR-3617-5p	0.0217204	1.17854	0.0219168	0.882421	0.985174		0.0389306	1.17956	0.0589105	0.808416	0.993117
hsa-miR-3688-3p	0.0256602	0.244455	0.0241167	0.876706	0.985174		0.193956	0.243483	1.18471	0.277397	0.993117
hsa-miR-378a-3p	-0.0182372	7.44836	0.0300117	0.862596	0.985174		-0.00419735	7.45131	0.00134212	0.970804	0.994558
hsa-miR-4742-3p	-0.0177776	0.188126	0.0229534	0.879694	0.985174		-0.0844302	0.196295	0.432774	0.511207	0.993117
hsa-miR-483-3p	-0.0253047	1.11942	0.0166949	0.89729	0.985174		-0.0841129	1.13651	0.15865	0.690726	0.993117
hsa-miR-497-5p	-0.0196458	1.11336	0.0190215	0.89041	0.985174		0.0275282	1.11975	0.0315634	0.859126	0.993117
hsa-miR-514a-3p	0.0196569	0.422836	0.0219721	0.882274	0.985174		0.0318741	0.425975	0.0488724	0.825209	0.993117
hsa-miR-582-3p	-0.027821	-0.649185	0.017188	0.895793	0.985174		-0.107597	-0.646757	0.216223	0.642318	0.993117
hsa-miR-598-3p	-0.0121848	2.65465	0.0183164	0.892447	0.985174		0.0358233	2.65824	0.134071	0.714543	0.993117
hsa-miR-744-3p	0.0132143	1.15729	0.0160892	0.899161	0.985174		0.0563467	1.15984	0.244196	0.621605	0.993117
hsa-miR-873-5p	-0.0278025	0.54536	0.0194706	0.889132	0.985174		0.0668234	0.549756	0.0924947	0.76127	0.993117
hsa-miR-93-3p	-0.0160029	3.32215	0.0228782	0.879889	0.985174		0.00646768	3.32783	0.00315885	0.955222	0.994485
Phe	-0.0192435	6.88292	0.0163576	0.898327	0.985174		0.0147835	6.88244	0.00825998	0.927654	0.993117
RNY4P36:misc_RNA	0.0139376	0.281589	0.0193695	0.889418	0.985174		-0.062939	0.286564	0.33063	0.565781	0.993117
SNORA3A:snoRNA	0.0114371	0.77335	0.0180052	0.893359	0.985174		0.0660026	0.774859	0.514778	0.473716	0.993117
U8:snoRNA	0.0285583	0.303315	0.0217244	0.882934	0.985174		0.0768858	0.301097	0.133071	0.715563	0.993117
Cys	-0.0140081	6.11865	0.0136185	0.907187	0.985513		0.0129451	6.11827	0.00992584	0.920715	0.993117
hsa_piR_010894|gb|DQ584698|Homo_sapiens:8:68660258:68660288:Minus	0.0228456	-0.549607	0.01374	0.906776	0.985513		-0.0344467	-0.548655	0.0262893	0.871321	0.993117
hsa-let-7i-3p	-0.0188892	1.7435	0.015073	0.90238	0.985513		0.0759756	1.74231	0.200227	0.654907	0.993117
hsa-miR-23a-3p	0.013049	9.91209	0.01367	0.907013	0.985513		0.0452805	9.9195	0.14039	0.708196	0.993117
hsa-miR-326	-0.0137154	5.49216	0.0136121	0.907209	0.985513		0.0568127	5.49571	0.198103	0.656624	0.993117
hsa-miR-627-3p	-0.0144316	1.11638	0.0140461	0.905748	0.985513		0.0107492	1.12032	0.00647986	0.935903	0.993117
hsa_piR_009051|gb|DQ582264|Homo_sapiens:11:10487350:10487380:Minus	-0.0208652	-0.138956	0.0125361	0.910936	0.987763		-0.108474	-0.137749	0.293362	0.588534	0.993117
hsa-miR-30e-5p	0.00869161	10.4004	0.0116656	0.914071	0.987763		0.0543275	10.3998	0.379787	0.538251	0.993117
hsa-miR-651-5p	0.01036	3.25221	0.0108274	0.917204	0.987763		0.0958839	3.25116	0.788264	0.375438	0.993117
hsa-miR-877-3p	0.0148035	0.792075	0.0102664	0.91937	0.987763		0.0434856	0.79213	0.0734644	0.786571	0.993117
hsa-miR-885-5p	0.0223887	2.31002	0.0112257	0.915701	0.987763		-0.0534415	2.34287	0.0541452	0.816183	0.993117
Metazoa_SRP:misc_RNA	-0.00427627	4.5802	0.0123074	0.911749	0.987763		-0.0345485	4.58048	0.675711	0.411814	0.993117
RP3:TEC	-0.0166302	-0.610572	0.0103689	0.91897	0.987763		-0.0849388	-0.60932	0.219879	0.639521	0.993117
Ser	-0.0130206	6.33152	0.0110309	0.916433	0.987763		0.0170829	6.33211	0.0162004	0.898816	0.993117
Trp	0.00851204	1.7506	0.0116736	0.914042	0.987763		0.0490951	1.74931	0.331166	0.565466	0.993117
hsa-miR-1249-3p	-0.0126821	1.69069	0.00821644	0.927843	0.988651		-0.00127439	1.69421	5.89355e-05	0.993881	0.996558
hsa-miR-1250-5p	-0.0101492	1.76777	0.00846612	0.926758	0.988651		-0.00374604	1.76805	0.000958156	0.97533	0.995673
hsa-miR-139-5p	-0.00740891	7.76971	0.00814101	0.928174	0.988651		-0.0319224	7.76833	0.133313	0.715316	0.993117
hsa-miR-338-3p	-0.0124868	0.594592	0.00875812	0.92551	0.988651		-0.0136134	0.59835	0.00856992	0.926313	0.993117
hsa-miR-378i	0.0100435	2.62242	0.00841913	0.926961	0.988651		0.0403686	2.62224	0.114629	0.735205	0.993117
hsa-miR-574-3p	0.00977863	4.6957	0.00899669	0.924505	0.988651		0.0247696	4.70164	0.0483836	0.826071	0.993117
PCAT19:lncRNA	-0.0145434	1.3776	0.00942303	0.922742	0.988651		0.0511734	1.37834	0.0995988	0.752562	0.993117
RP3:lncRNA	0.00856475	1.24938	0.00791513	0.929175	0.988651		-0.00644624	1.25083	0.00386445	0.950479	0.993117
DM1:lncRNA	-0.00828601	0.0182	0.00404448	0.94934	0.989378		0.0230082	0.0190885	0.0283897	0.866326	0.993117
hsa-miR-10b-5p	-0.0109428	9.1027	0.00535853	0.941701	0.989378		-0.0113668	9.10702	0.00478962	0.944878	0.993117
hsa-miR-1303	0.00895542	0.543043	0.00278748	0.957934	0.989378		0.0208183	0.544443	0.0129288	0.909559	0.993117
hsa-miR-1304-3p	0.0564365	1.01778	0.440039	0.937046	0.989378		0.0746641	1.01975	0.648188	0.849019	0.993117
hsa-miR-1307-3p	0.0032596	8.00991	0.00423473	0.948163	0.989378		0.017271	8.01008	0.0998354	0.752278	0.993117
hsa-miR-135a-5p	-0.0120772	0.998075	0.00721665	0.932364	0.989378		-0.0159046	1.01648	0.01013	0.919907	0.993117
hsa-miR-181c-3p	0.00505542	3.10898	0.0029276	0.95689	0.989378		0.0724717	3.10981	0.50658	0.477255	0.993117
hsa-miR-196a-5p	0.0100647	-0.581832	0.0029327	0.956853	0.989378		0.105586	-0.583102	0.283657	0.594765	0.993117
hsa-miR-200b-3p	0.00686614	4.8614	0.00437713	0.9473	0.989378		-0.0278935	4.87442	0.0611121	0.80494	0.993117
hsa-miR-20a-3p	0.010098	-0.0802596	0.00511585	0.943034	0.989378		0.135746	-0.0677194	0.815503	0.367326	0.993117
hsa-miR-223-5p	-0.00430397	8.57749	0.00611851	0.937711	0.989378		0.019821	8.57808	0.109522	0.740953	0.993117
hsa-miR-2355-5p	0.0119644	0.45222	0.00745327	0.931267	0.989378		0.143265	0.446775	0.960238	0.328029	0.993117
hsa-miR-3065-5p	-0.00993672	-0.384964	0.00374852	0.951226	0.989378		0.00626876	-0.380477	0.0013517	0.9707	0.994558
hsa-miR-378a-5p	-0.00896535	1.72947	0.00314509	0.955319	0.989378		-0.0677033	1.7434	0.149072	0.699737	0.993117
hsa-miR-378f	0.00851279	-0.436061	0.00325891	0.954519	0.989378		0.013627	-0.431481	0.00742789	0.931385	0.993117
hsa-miR-5187-5p	0.00801575	-0.314043	0.00440058	0.94716	0.989378		-0.0493368	-0.316171	0.132283	0.835517	0.993117
hsa-miR-548az-5p	0.00457406	0.143648	0.00298966	0.956436	0.989378		-0.00616266	0.14414	0.00447777	0.963051	0.994558
hsa-miR-548e-3p	-0.00472088	4.00376	0.00511942	0.943014	0.989378		0.0645397	4.00507	0.822561	0.365264	0.993117
hsa-miR-6866-5p	0.009693	0.531079	0.00994526	0.955141	0.989378		0.072074	0.53361	0.469462	0.493839	0.993117
hsa-miR-7849-3p	-0.00942696	-0.156536	0.00616422	0.93748	0.989378		-0.0197529	-0.157303	0.0224243	0.881079	0.993117
hsa-miR-92b-3p	0.00486311	5.11046	0.00293649	0.956825	0.989378		0.0620264	5.11007	0.40388	0.525646	0.993117
hsa-miR-9-3p	0.00803074	3.04779	0.00615212	0.937541	0.989378		0.0522207	3.05406	0.222392	0.637615	0.993117
LINC01623:lncRNA	-0.00793553	0.245503	0.00405456	0.949277	0.989378		0.00330758	0.245861	0.000641638	0.979811	0.996156
RP11:lncRNA	-0.0104504	10.9962	0.00605254	0.938047	0.989378		0.0271477	10.9941	0.0350442	0.851648	0.993117
TMED2:lncRNA	-0.0105921	-0.312639	0.00426984	0.947949	0.989378		0.0564489	-0.311396	0.0953364	0.757744	0.993117
hsa-miR-199a-3p|hsa-miR-199b-3p	0.00436087	11.6065	0.00215951	0.96297	0.990392		0.0270345	11.6087	0.0698953	0.791697	0.993117
hsa-miR-3173-5p	0.00529499	0.44956	0.00205136	0.963909	0.990392		-0.0223418	0.450457	0.0302502	0.862058	0.993117
hsa-miR-4435	-0.00396803	1.44011	0.00211929	0.963316	0.990392		0.00263419	1.44192	0.00080522	0.977384	0.995885
hsa-miR-455-5p	-0.00865875	1.14741	0.00218028	0.962793	0.990392		-0.156329	1.18038	0.65926	0.417557	0.993117
hsa-miR-574-5p	0.00308951	4.61482	0.00198058	0.964536	0.990392		-0.00980786	4.61636	0.017033	0.896263	0.993117
hsa-miR-4755-5p	0.00497695	-0.222579	0.00178103	0.966369	0.991119		0.00318339	-0.222279	0.000595731	0.980546	0.996156
hsa-miR-193b-5p	0.00609129	1.24102	0.00115366	0.97293	0.996044		-0.0303833	1.24648	0.0249612	0.874585	0.993117
hsa-miR-758-3p	0.00486696	2.68589	0.00111122	0.973433	0.996044		0.0720617	2.69981	0.202705	0.652918	0.993117
hsa-miR-143-5p	-0.00477572	2.11734	0.00100873	0.974687	0.996171		0.0838753	2.12541	0.261295	0.609662	0.993117
ENSG10010139459.1:snoRNA	-0.00123146	-0.387437	0.000109389	0.991663	0.996339		0.0159807	-0.387187	0.0147057	0.903572	0.993117
hsa_piR_012753|gb|DQ587269|Homo_sapiens:2:232029453:232029478:Minus	0.00187452	0.172493	6.32413e-05	0.993661	0.996339		0.209489	0.201794	0.739488	0.39061	0.993117
hsa-miR-125a-3p	-0.00180665	2.01754	0.000500335	0.982171	0.996339		-0.00406242	2.01857	0.00208613	0.963605	0.994558
hsa-miR-1271-5p	-0.00163073	3.39801	0.000295771	0.986292	0.996339		0.0519885	3.40223	0.264181	0.607695	0.993117
hsa-miR-129-5p	0.0031423	-0.120849	0.000340586	0.98529	0.996339		-0.0242031	-0.120453	0.0187218	0.891272	0.993117
hsa-miR-1307-5p	-0.000530103	4.16422	2.22849e-05	0.996237	0.996339		0.0296314	4.16654	0.0558078	0.813433	0.993117
hsa-miR-204-3p	-0.00234094	-0.155227	0.000213362	0.988357	0.996339		-0.0995046	-0.150271	0.339343	0.560709	0.993117
hsa-miR-299-5p	0.00516732	-0.51148	0.000634647	0.979921	0.996339		0.00167614	-0.481773	3.29101e-05	0.995427	0.996558
hsa-miR-375	-0.000744233	4.69339	2.10874e-05	0.996339	0.996339		-0.00909765	4.69633	0.0026764	0.95878	0.994558
hsa-miR-4738-3p	0.00165847	-0.287692	0.000149883	0.990241	0.996339		0.028824	-0.287789	0.0471158	0.828329	0.993117
hsa-miR-499a-5p	-0.0024805	3.9111	0.000362289	0.984828	0.996339		0.0306498	3.9135	0.0454531	0.831339	0.993117
hsa-miR-548a-3p	0.000650339	2.62841	3.40008e-05	0.995352	0.996339		-0.0263785	2.63637	0.0455924	0.831084	0.993117
hsa-miR-548ad-5p|hsa-miR-548ae-5p|hsa-miR-548ay-5p|hsa-miR-548d-5p	-0.00148699	3.04248	0.000310991	0.985943	0.996339		0.0426908	3.04191	0.216884	0.641811	0.993117
hsa-miR-664a-3p	-0.00260228	3.26484	0.000650894	0.979665	0.996339		0.0667738	3.26853	0.368588	0.5443	0.993117
SCARNA15:scaRNA	-0.0014193	7.53264	0.00050131	0.982154	0.996339		0.0700297	7.53372	1.04922	0.30663	0.993117
SNORA19:snoRNA	0.0035511	-0.171038	0.000755767	0.978089	0.996339		0.0423225	-0.171562	0.0848168	0.771103	0.993117
SNORA56:snoRNA	0.00121799	0.743856	0.000175992	0.989425	0.996339		0.0477449	0.745072	0.230458	0.638198	0.993117
Thr	-0.00302009	3.44353	0.000512977	0.981947	0.996339		0.0414425	3.44623	0.0813047	0.775762	0.993117
U3:snoRNA	-0.00045988	3.93262	4.27881e-05	0.994786	0.996339		0.10827	3.93419	2.13291	0.145363	0.993117

## Sheet: Table S4
Endpoint eGFR < 60 ml/min/1.73m2	Model 1 (baseline eGFR)						Model 2 (baseline eGFR + UACR + SBP + HbA1c)
Small non-coding RNA	logFC	logCPM	F	P-value	FDR		logFC	logCPM	F	P-value	FDR
SNORD12C:snoRNA	-1.50947	-1.50402	20.8004	7.79157e-06	0.00686437		-0.589547	-1.31669	2.4062	0.12206	0.999641
SNORD30:snoRNA	-0.952994	-0.15757	13.495	0.00028928	0.127428		-0.514134	-0.0454543	3.33038	0.0691475	0.999641
SNORD105B:snoRNA	-1.04374	-1.22323	12.5333	0.000471923	0.138588		-0.795374	-1.20351	6.58786	0.0108228	0.999641
SNORD56:snoRNA	-1.17586	-1.26789	11.275	0.00090063	0.198364		-0.0661138	-1.10624	0.00842089	0.926954	0.999641
DICER1:lncRNA	0.375665	-0.465814	10.3451	0.0014591	0.220642		0.380174	-0.464826	9.07434	0.00284535	0.999641
hsa-miR-581	-0.300953	0.662997	10.2886	0.00150267	0.220642		-0.254449	0.662365	6.24876	0.013039	0.999641
SNORD42B:snoRNA	-0.895315	-1.05878	9.01184	0.0029379	0.369756		-0.65689	-1.02357	4.03113	0.0456927	0.999641
SNORD48:snoRNA	-0.746528	0.0127638	8.51307	0.00382789	0.374708		-0.530196	0.0903026	3.48783	0.0629361	0.999641
SNORD99:snoRNA	-0.806	-1.1026	8.66303	0.00353453	0.374708		-0.659429	-1.07503	4.90465	0.0276437	0.999641
hsa_piR_018780|gb|DQ595807|Homo_sapiens:17:72068837:72068864:Plus	-0.773324	-0.489116	7.49476	0.00660618	0.50208		-0.430958	-0.379872	1.91774	0.167282	0.999641
SNORD42A:snoRNA	-0.800428	3.93577	7.41646	0.00689151	0.50208		-0.569489	3.98535	3.12644	0.0781936	0.999641
SNORD82:snoRNA	-0.735916	-0.917151	7.2827	0.00740867	0.50208		-0.439296	-0.878979	2.19699	0.13948	0.999641
SNORD95:snoRNA	-0.614765	0.570227	7.75008	0.0057572	0.50208		-0.428297	0.621265	3.15456	0.0768737	0.999641
hsa-miR-200a-5p	0.428192	-0.426816	6.67278	0.0103251	0.649745		0.365769	-0.421874	4.16002	0.0423903	0.999641
SNORD52:snoRNA	-0.716688	-0.356301	6.51142	0.0112793	0.662472		-0.489005	-0.285314	2.51974	0.113633	0.999641
SNORD38B:snoRNA	-0.796668	-1.48634	6.36538	0.0122214	0.672943		-0.640078	-1.46466	3.34327	0.0686154	0.999641
SNORD73A:snoRNA	-0.699966	0.46838	5.97561	0.0151559	0.785434		-0.578225	0.511511	3.41105	0.0658868	0.999641
SNORD27:snoRNA	-0.656848	-0.0576323	5.47545	0.0200266	0.954731		-0.199569	0.0988466	0.418576	0.518214	0.999641
SNORD60:snoRNA	-0.641866	-1.37638	5.42595	0.0205901	0.954731		-0.498694	-1.33868	2.67122	0.103376	0.999641
Ala	-0.0184848	6.59945	0.0277493	0.867826	0.999408		0.0399503	6.5966	0.112907	0.737127	0.999641
Arg	0.00342708	5.73839	0.00176155	0.966554	0.999408		0.00945843	5.73987	0.0114571	0.914841	0.999641
Asn	-0.050956	3.43994	0.14425	0.704396	0.999408		-0.0682739	3.44585	0.219383	0.639899	0.999641
Asp	-0.0768994	4.3501	0.276409	0.599504	0.999408		-0.00566636	4.35914	0.00128762	0.971403	0.999641
CACNA2D1:lncRNA	0.0503272	1.54475	0.359752	0.549156	0.999408		0.143727	1.54449	2.5812	0.109342	0.999641
CH17:lncRNA	-0.0512604	1.3057	0.309682	0.578344	0.999408		-0.00590941	1.30404	0.00354918	0.952539	0.999641
CRNDE:lncRNA	0.211204	2.21479	1.73104	0.189414	0.999408		0.27799	2.21096	2.56566	0.110409	0.999641
CTA:lncRNA	-0.120187	0.980322	1.14403	0.285774	0.999408		-0.134285	0.987386	1.223	0.269785	0.999641
CTB:lncRNA	-0.00767285	1.22536	0.00325136	0.954572	0.999408		0.000468212	1.23185	1.08746e-05	0.997371	0.999641
CTC:lncRNA	0.0773664	1.17235	0.472478	0.492449	0.999408		0.107667	1.17169	0.790509	0.37476	0.999641
CTD:lncRNA	-0.0889473	3.26554	0.882651	0.348331	0.999408		-0.094535	3.26711	0.848903	0.357709	0.999641
CTD:TEC	0.0638758	0.65728	0.263895	0.607884	0.999408		0.0175481	0.661262	0.0169933	0.896383	0.999641
Cys	0.0586254	6.12	0.224621	0.635931	0.999408		0.099837	6.12085	0.564999	0.452927	0.999641
DKFZP434A062:lncRNA	-0.186971	-0.256589	0.976912	0.323862	0.999408		-0.180435	-0.257556	0.783629	0.376844	0.999641
DM1:lncRNA	0.0176118	0.0183081	0.0182683	0.892588	0.999408		0.0593867	0.0190665	0.174869	0.676162	0.999641
DNM3OS:lncRNA	0.0508249	2.9394	0.256511	0.612948	0.999408		0.0811748	2.94075	0.557681	0.455864	0.999641
ENSG10010137176.1:scaRNA	-0.337724	-0.0432328	1.82378	0.178014	0.999408		-0.0457557	0.00675181	0.0277903	0.867731	0.999641
ENSG10010137825.1:snoRNA	-0.0147461	-0.417834	0.0356176	0.850452	0.999408		0.0645635	-0.416154	0.590112	0.55468	0.999641
ENSG10010139459.1:snoRNA	0.042003	-0.387292	0.113322	0.736659	0.999408		0.0667576	-0.387212	0.243763	0.621914	0.999641
FBXO30:lncRNA	0.104349	-0.363521	0.297746	0.585757	0.999408		0.0266667	-0.354076	0.0159844	0.899489	0.999641
FLJ46284:lncRNA	-0.0204512	-0.407421	0.0135054	0.907572	0.999408		-0.00108071	-0.4051	3.16734e-05	0.995514	0.999641
GAS5:lncRNA	-0.305049	3.93883	1.6737	0.196889	0.999408		-0.0265755	4.01399	0.0106888	0.917735	0.999641
Gln	-0.00674865	5.4221	0.0063409	0.936592	0.999408		0.041016	5.43018	0.203861	0.651995	0.999641
Glu	-0.201549	10.3672	4.43435	0.0361618	0.999408		-0.211494	10.3682	4.2833	0.039467	0.999641
Gly	-0.135286	12.0367	1.85393	0.174481	0.999408		-0.194944	12.0443	3.3148	0.0697973	0.999641
GMDS:lncRNA	-0.223069	-0.521273	2.04214	0.154169	0.999408		-0.127828	-0.519033	0.563831	0.453393	0.999641
HELLPAR:lncRNA	-0.044691	1.6636	0.0976283	0.75494	0.999408		-0.0825785	1.67607	0.28479	0.59403	0.999641
His	-0.121847	5.5983	1.49653	0.222291	0.999408		-0.0956235	5.60005	0.796721	0.372893	0.999641
hsa_circ_000554	0.150109	0.293307	0.990681	0.320482	0.999408		0.1281	0.294559	0.627577	0.428961	0.999641
hsa_circ_000594	-0.0844982	-0.441284	0.245373	0.620762	0.999408		-0.137318	-0.436174	0.570363	0.450792	0.999641
hsa_circ_000662	-0.0105954	0.948084	0.0145634	0.904037	0.999408		-0.0648987	0.95179	0.470705	0.493269	0.999641
hsa_circ_000744	-0.171697	0.017893	2.25157	0.134667	0.999408		-0.169964	0.0285502	1.85315	0.174584	0.999641
hsa_circ_000782	-0.355551	-0.455233	3.56253	0.0601883	0.999408		-0.394976	-0.448678	3.81662	0.0518088	0.999641
hsa_circ_001001	-0.164501	-0.378029	0.758019	0.384736	0.999408		-0.229002	-0.364865	1.26175	0.262347	0.999641
hsa_circ_001101	0.0267579	-0.533424	0.0341201	0.91292	0.999408		0.0714235	-0.533121	0.204283	0.651659	0.999641
hsa_circ_001126	0.0970382	0.498	0.352536	0.553187	0.999408		0.0573876	0.511799	0.104121	0.747197	0.999641
hsa_circ_001250	-0.170495	-0.253276	0.891493	0.345931	0.999408		-0.225121	-0.248563	1.30217	0.254858	0.999641
hsa_circ_001620	-0.0595084	-0.414637	0.106072	0.744918	0.999408		-0.0604821	-0.413924	0.0935559	0.759947	0.999641
hsa_circ_001680	-0.171281	-0.103241	1.02196	0.312976	0.999408		-0.026997	-0.0845401	0.0207158	0.885666	0.999641
hsa_circ_001688	0.16728	-0.24773	1.70005	0.193411	0.999408		0.140377	-0.245001	1.01566	0.314479	0.999641
hsa_circ_001934	-0.0631228	-0.572528	0.140024	0.708556	0.999408		-0.0521579	-0.571125	0.0827478	0.773835	0.999641
hsa_circ_001947	-0.123137	-0.643797	0.535441	0.464974	0.999408		-0.114764	-0.64296	0.396811	0.529289	0.999641
hsa_circ_002138	-0.0296804	-0.129208	0.0337889	0.854297	0.999408		-0.0360213	-0.13303	0.0411625	0.839382	0.999641
hsa_circ_002179	0.0898732	-0.0384516	0.450626	0.502622	0.999408		0.125032	-0.0377203	0.742873	0.389529	0.999641
hsa_piR_000552|gb|DQ570687|Homo_sapiens:22:38045003:38045030:Minus	-0.443271	-0.435413	2.65375	0.104492	0.999408		-0.00710828	-0.302238	0.000429093	0.983489	0.999641
hsa_piR_000586|gb|DQ570728|Homo_sapiens:5:137924634:137924661:Minus	-0.209096	0.895756	0.65295	0.419783	0.999408		0.0746148	0.95006	0.0703105	0.791093	0.999641
hsa_piR_000805|gb|DQ571003|Homo_sapiens:1:212438966:212438997:Plus	0.211216	1.76777	1.88986	0.170377	0.999408		0.257544	1.76736	2.4246	0.120649	0.999641
hsa_piR_001042|gb|DQ571335|Homo_sapiens:11:93104320:93104349:Minus	-0.416472	-1.22904	2.11223	0.147307	0.999408		-0.348582	-1.18707	1.26647	0.261457	0.999641
hsa_piR_001101|gb|DQ571419|Homo_sapiens:1:45016687:45016714:Plus	-0.393247	1.23357	2.43008	0.120218	0.999408		-0.112631	1.30876	0.172375	0.678349	0.999641
hsa_piR_001152|gb|DQ571500|Homo_sapiens:2:206734890:206734919:Plus	-0.386198	-0.193164	1.77395	0.184036	0.999408		-0.026654	-0.105501	0.00641339	0.936232	0.999641
hsa_piR_001169|gb|DQ571525|Homo_sapiens:17:21945564:21945589:Plus	-0.129443	1.35491	0.503263	0.478693	0.999408		-0.22905	1.36832	1.39152	0.239217	0.999641
hsa_piR_001170|gb|DQ571526|Homo_sapiens:11:10488300:10488331:Minus	-0.0999687	3.57758	0.311122	0.577462	0.999408		-0.214446	3.58935	1.26624	0.261501	0.999641
hsa_piR_001205|gb|DQ571589|Homo_sapiens:11:8662350:8662381:Plus	0.0732551	1.38779	0.492647	0.483364	0.999408		0.178633	1.38543	2.56383	0.110536	0.999641
hsa_piR_001207|gb|DQ571591|Homo_sapiens:16:88155360:88155385:Plus	-0.434495	0.0442632	4.10866	0.0436635	0.999408		-0.205001	0.0723083	0.772887	0.38013	0.999641
hsa_piR_001346|gb|DQ571858|Homo_sapiens:17:24073766:24073794:Plus	-0.180215	-1.46109	0.346216	0.556763	0.999408		0.0318383	-1.43058	0.0102654	0.919375	0.999641
hsa_piR_004153|gb|DQ575660|Homo_sapiens:3:156861576:156861607:Plus	-0.14274	1.60808	1.9854	0.159993	0.999408		-0.138727	1.61481	1.62563	0.203435	0.999641
hsa_piR_009051|gb|DQ582264|Homo_sapiens:11:10487350:10487380:Minus	0.104254	-0.137968	0.306561	0.580264	0.999408		0.0402915	-0.138131	0.0397663	0.842093	0.999641
hsa_piR_010791|gb|DQ584559|Homo_sapiens:7:100511976:100512004:Plus	0.0387439	0.867704	0.147692	0.701058	0.999408		0.106561	0.867391	0.984459	0.322014	0.999641
hsa_piR_010894|gb|DQ584698|Homo_sapiens:8:68660258:68660288:Minus	0.166737	-0.552613	0.672107	0.413053	0.999408		0.147794	-0.552402	0.460209	0.498124	0.999641
hsa_piR_012681|gb|DQ587153|Homo_sapiens:20:2585585:2585613:Plus	-0.11594	1.14808	0.198174	0.656562	0.999408		0.144863	1.23667	0.256884	0.612695	0.999641
hsa_piR_012753|gb|DQ587269|Homo_sapiens:2:232029453:232029478:Minus	0.0769337	0.172923	0.111472	0.738738	0.999408		0.26584	0.202186	1.13827	0.286999	0.999641
hsa_piR_014620|gb|DQ590013|Homo_sapiens:5:93930930:93930956:Minus	0.129531	3.02304	0.739416	0.390624	0.999408		0.0868883	3.02069	0.29771	0.585785	0.999641
hsa_piR_015254|gb|DQ590835|Homo_sapiens:3:114834325:114834352:Plus	0.23985	-0.162516	3.20707	0.0744598	0.999408		0.239423	-0.160742	2.74501	0.098753	0.999641
hsa_piR_016658|gb|DQ592931|Homo_sapiens:6:80508363:80508389:Plus	0.174464	12.2892	0.949226	0.330803	0.999408		0.222776	12.2852	1.32591	0.250582	0.999641
hsa_piR_016659|gb|DQ592932|Homo_sapiens:14:22388242:22388267:Plus	0.136818	8.37226	0.743646	0.389274	0.999408		0.163268	8.37468	0.902909	0.342877	0.999641
hsa_piR_017033|gb|DQ593538|Homo_sapiens:20:17891355:17891384:Minus	-0.0660467	0.926979	0.138951	0.709623	0.999408		0.12846	0.94817	0.456784	0.499726	0.999641
hsa_piR_017458|gb|DQ594126|Homo_sapiens:1:31213602:31213628:Minus	-0.43894	-0.533531	2.57672	0.109635	0.999408		-0.098131	-0.443046	0.10482	0.746379	0.999641
hsa_piR_017791|gb|DQ594556|Homo_sapiens:11:74789084:74789113:Plus	0.0160175	0.247823	0.00453744	0.946345	0.999408		0.323327	0.321763	1.55176	0.213987	0.999641
hsa_piR_018165|gb|DQ595023|Homo_sapiens:14:102873935:102873963:Plus	0.139671	-0.447441	0.951563	0.33021	0.999408		0.196814	-0.445527	1.60911	0.205741	0.999641
hsa_piR_019420|gb|DQ596670|Homo_sapiens:2:101255914:101255940:Minus	-0.112032	5.67446	0.310143	0.578061	0.999408		0.00924357	5.70225	0.00182594	0.965948	0.999641
hsa_piR_019676|gb|DQ596993|Homo_sapiens:20:2582901:2582931:Plus	-0.0616391	-1.23102	0.03312	0.85573	0.999408		0.455766	-1.12093	1.69329	0.194309	0.999641
hsa_piR_019825|gb|DQ597218|Homo_sapiens:1:227740227:227740256:Plus	-0.160198	0.416362	1.04855	0.306774	0.999408		-0.272198	0.421876	2.56394	0.110529	0.999641
hsa_piR_020009|gb|DQ597484|Homo_sapiens:7:145325417:145325443:Plus	-0.00366817	3.69472	0.000429978	0.983472	0.999408		-0.0137978	3.70517	0.00532544	0.941881	0.999641
hsa_piR_020365|gb|DQ597975|Homo_sapiens:11:108979133:108979162:Plus	0.0450553	-0.316466	0.078929	0.778973	0.999408		0.021629	-0.303462	0.0155784	0.900767	0.999641
hsa_piR_020450|gb|DQ598104|Homo_sapiens:9:133350930:133350959:Plus	-0.193163	1.16573	0.589829	0.443168	0.999408		0.132041	1.24266	0.232341	0.630195	0.999641
hsa_piR_020813|gb|DQ598646|Homo_sapiens:1:31213600:31213629:Minus	-0.468834	-0.281536	2.77715	0.0967976	0.999408		-0.0803393	-0.16748	0.0670639	0.795864	0.999641
hsa_piR_020814|gb|DQ598650|Homo_sapiens:22:38039828:38039859:Minus	-0.325837	-0.511502	1.59058	0.208351	0.999408		-0.154982	-0.467475	0.301679	0.583298	0.999641
hsa_piR_020828|gb|DQ598675|Homo_sapiens:2:149355860:149355890:Minus	0.309154	3.16029	3.34343	0.0685956	0.999408		0.161848	3.18446	0.841456	0.359823	0.999641
hsa-let-7a-3p	0.0418115	6.41145	0.227315	0.633914	0.999408		0.0668194	6.41266	0.49122	0.484005	0.999641
hsa-let-7a-5p	-0.0460604	12.7256	0.258594	0.61151	0.999408		-0.0448947	12.7288	0.211344	0.646096	0.999641
hsa-let-7b-3p	-0.0893331	4.09009	0.451361	0.502273	0.999408		-0.0495641	4.09257	0.117277	0.73228	0.999641
hsa-let-7b-5p	-0.0920969	11.8049	1.40108	0.237602	0.999408		-0.0723213	11.8046	0.742626	0.389608	0.999641
hsa-let-7c-5p	-0.0283359	9.05725	0.15925	0.690168	0.999408		-0.0274373	9.05781	0.127664	0.721154	0.999641
hsa-let-7d-3p	-0.0427775	8.1516	0.263292	0.608294	0.999408		-0.0242618	8.15114	0.0720688	0.788559	0.999641
hsa-let-7d-5p	-0.0865653	11.0077	1.0803	0.299576	0.999408		-0.0586265	11.0079	0.427613	0.513735	0.999641
hsa-let-7e-3p	0.229298	1.14555	3.41823	0.065592	0.999408		0.188613	1.14412	1.96439	0.162226	0.999641
hsa-let-7e-5p	0.0793868	7.31706	0.665358	0.415406	0.999408		0.0371822	7.31938	0.126625	0.722243	0.999641
hsa-let-7f-1-3p	-0.0991936	3.76591	1.57663	0.210351	0.999408		-0.0702469	3.76653	0.677581	0.411168	0.999641
hsa-let-7f-2-3p	0.0265103	2.6787	0.0544237	0.815717	0.999408		0.0707884	2.67975	0.337239	0.561925	0.999641
hsa-let-7f-5p	-0.100779	13.3812	1.06308	0.303451	0.999408		-0.0837022	13.385	0.633853	0.426665	0.999641
hsa-let-7g-5p	-0.0754184	13.0864	0.814868	0.367503	0.999408		-0.0235371	13.09	0.0680755	0.794364	0.999641
hsa-let-7i-3p	-0.010857	1.74297	0.00463225	0.945789	0.999408		0.0768747	1.74297	0.194737	0.659366	0.999641
hsa-let-7i-5p	-0.0100094	13.9461	0.0333174	0.855306	0.999408		0.0450994	13.9469	0.599198	0.439581	0.999641
hsa-miR-100-5p	0.199703	7.32396	1.57423	0.210697	0.999408		0.251223	7.32598	2.14333	0.144387	0.999641
hsa-miR-101-3p	0.000212154	10.8217	4.71251e-06	0.99827	0.999408		0.0945849	10.8233	0.803686	0.370815	0.999641
hsa-miR-103a-2-5p	-0.103931	-0.453935	0.27552	0.600091	0.999408		-0.0128052	-0.440858	0.00377765	0.951038	0.999641
hsa-miR-103a-3p	-0.0793166	10.017	0.778062	0.378533	0.999408		-0.00580576	10.016	0.00356933	0.952405	0.999641
hsa-miR-106a-3p	-0.282835	-0.427451	1.42857	0.233065	0.999408		-0.214203	-0.419787	0.697653	0.404333	0.999641
hsa-miR-106a-5p	-0.139433	7.06711	1.03539	0.309822	0.999408		-0.0512463	7.08163	0.117876	0.731624	0.999641
hsa-miR-106b-3p	-0.0209459	7.95619	0.0764022	0.782449	0.999408		0.0375319	7.95589	0.21381	0.64418	0.999641
hsa-miR-106b-5p	-0.152427	6.78376	0.872223	0.351189	0.999408		-0.0529123	6.78641	0.0881375	0.766793	0.999641
hsa-miR-107	-0.0466121	6.95894	0.174303	0.676653	0.999408		0.0551338	6.95681	0.211776	0.64576	0.999641
hsa-miR-10a-3p	0.172064	2.38783	2.10216	0.148271	0.999408		0.219545	2.38859	2.84043	0.093108	0.999641
hsa-miR-10a-5p	0.0845284	9.55336	0.84574	0.358595	0.999408		0.0791686	9.55415	0.637229	0.425438	0.999641
hsa-miR-10b-3p	0.0646657	1.98324	0.133298	0.715328	0.999408		0.0994897	1.98748	0.263407	0.608221	0.999641
hsa-miR-10b-5p	0.0416341	9.10303	0.0722718	0.788266	0.999408		0.046018	9.10655	0.0748039	0.784682	0.999641
hsa-miR-1180-3p	-0.19174	2.56679	1.2446	0.265595	0.999408		-0.124261	2.56884	0.438435	0.50846	0.999641
hsa-miR-1185-1-3p	0.103353	3.74826	0.48332	0.48753	0.999408		0.134491	3.74678	0.689119	0.407218	0.999641
hsa-miR-1185-2-3p	0.0806966	0.96903	0.299306	0.584777	0.999408		0.147799	0.969152	0.848044	0.357952	0.999641
hsa-miR-1197	0.0218127	1.37436	0.0150404	0.902485	0.999408		0.128208	1.38336	0.439021	0.508177	0.999641
hsa-miR-122-3p	0.283306	1.96753	1.68992	0.194739	0.999408		0.203268	1.98453	0.808659	0.369341	0.999641
hsa-miR-122-5p	0.155251	13.4249	0.691739	0.406321	0.999408		0.0998517	13.4137	0.261523	0.609506	0.999641
hsa-miR-1226-3p	0.131599	0.891141	1.03382	0.310189	0.999408		0.17196	0.895968	1.49922	0.221889	0.999641
hsa-miR-1227-3p	0.047877	-0.175205	0.138922	0.847972	0.999408		0.115646	-0.174135	0.673943	0.538817	0.999641
hsa-miR-1229-3p	0.187223	0.735057	2.46412	0.117664	0.999408		0.252818	0.736156	3.82747	0.0514794	0.999641
hsa-miR-1246	-0.0309206	2.81865	0.0379444	0.845704	0.999408		-0.0295421	2.83435	0.0296734	0.863366	0.999641
hsa-miR-1249-3p	0.0259952	1.69062	0.0326875	0.856665	0.999408		0.0460794	1.69385	0.0864952	0.768913	0.999641
hsa-miR-1250-5p	-0.0352797	1.76765	0.0944604	0.758822	0.999408		-0.0336194	1.768	0.0732444	0.786883	0.999641
hsa-miR-1254	-0.0335042	0.578871	0.11066	0.740415	0.999408		-0.0157696	0.585041	0.0210694	0.984473	0.999641
hsa-miR-1255a	-0.281293	1.47397	3.74611	0.0539922	0.999408		-0.248565	1.47469	2.48801	0.115921	0.999641
hsa-miR-1255b-5p	-0.232749	1.15877	2.59348	0.108493	0.999408		-0.0949719	1.15948	0.38262	0.536741	0.999641
hsa-miR-125a-3p	-0.0187628	2.01762	0.0504086	0.822527	0.999408		-0.024798	2.01826	0.0743386	0.785336	0.999641
hsa-miR-125a-5p	0.156763	8.69688	2.181	0.140909	0.999408		0.127894	8.70105	1.22524	0.269349	0.999641
hsa-miR-125b-2-3p	0.15292	1.73716	0.871583	0.351366	0.999408		0.140014	1.74369	0.645876	0.422318	0.999641
hsa-miR-125b-5p	0.132149	6.81473	0.746289	0.388433	0.999408		0.0946418	6.83169	0.33136	0.565352	0.999641
hsa-miR-1260a	0.117817	-0.329948	0.559429	0.455152	0.999408		0.182676	-0.331285	1.14121	0.286379	0.999641
hsa-miR-1260b	0.0282143	2.25078	0.0539631	0.816484	0.999408		0.0714177	2.25872	0.291707	0.589587	0.999641
hsa-miR-126-3p	-0.0275887	13.6933	0.198277	0.656478	0.999408		-0.0252894	13.6942	0.144678	0.703982	0.999641
hsa-miR-126-5p	0.0179375	9.14345	0.0305627	0.861353	0.999408		0.0289427	9.14695	0.0683056	0.794025	0.999641
hsa-miR-1271-5p	0.0285209	3.39755	0.0861561	0.769351	0.999408		0.091659	3.40151	0.779051	0.378239	0.999641
hsa-miR-1273c	-0.10704	-0.301537	0.515678	0.473323	0.999408		-0.0144718	-0.303837	0.00814918	0.928139	0.999641
hsa-miR-1273h-3p	-0.0225237	4.48852	0.155994	0.693189	0.999408		0.00896624	4.48874	0.0213306	0.883994	0.999641
hsa-miR-1273h-5p	-0.0206967	1.92327	0.0834664	0.772879	0.999408		0.0510849	1.92435	0.450578	0.502651	0.999641
hsa-miR-127-3p	0.0991421	8.29628	0.530536	0.467024	0.999408		0.117273	8.29785	0.638008	0.425155	0.999641
hsa-miR-127-5p	0.0752379	0.707475	0.260059	0.610503	0.999408		0.0823448	0.715784	0.268481	0.604789	0.999641
hsa-miR-1277-3p	0.0387157	2.45588	0.128509	0.720268	0.999408		0.0608295	2.45696	0.270042	0.603741	0.999641
hsa-miR-1277-5p	0.0547076	3.84472	0.329789	0.56627	0.999408		0.0890976	3.85031	0.752652	0.38643	0.999641
hsa-miR-1278	0.113373	2.27813	1.76216	0.185495	0.999408		0.158256	2.27944	2.96774	0.0861183	0.999641
hsa-miR-128-3p	0.0578895	10.5217	1.24447	0.265619	0.999408		0.0433912	10.5221	0.603337	0.438007	0.999641
hsa-miR-1284	0.0224286	0.99219	0.0431495	0.835603	0.999408		0.036233	0.992879	0.0961581	0.756736	0.999641
hsa-miR-1285-3p	-0.138416	-0.242575	0.548447	0.459607	0.999408		-0.0226565	-0.240892	0.0122341	0.912012	0.999641
hsa-miR-1287-5p	0.114968	2.39226	1.79677	0.18125	0.999408		0.150989	2.39073	2.63531	0.105712	0.999641
hsa-miR-1292-5p	0.00944535	2.10531	0.016814	0.896927	0.999408		0.0518209	2.1068	0.44014	0.507637	0.999641
hsa-miR-1294	-0.137552	1.21534	1.39506	0.23861	0.999408		-0.0403124	1.2122	0.108497	0.742125	0.999641
hsa-miR-129-5p	0.162366	-0.120792	0.953516	0.329715	0.999408		0.157428	-0.119818	0.744277	0.389082	0.999641
hsa-miR-1296-5p	-0.150562	2.27265	1.52845	0.217437	0.999408		-0.079623	2.27767	0.368096	0.544568	0.999641
hsa-miR-1299	0.448628	1.89191	3.41974	0.0655328	0.999408		0.346702	1.89517	1.74621	0.187504	0.999641
hsa-miR-1301-3p	0.0220222	6.80761	0.131804	0.716857	0.999408		0.0713273	6.80658	1.21526	0.271304	0.999641
hsa-miR-1303	0.0901053	0.545823	0.267018	0.60577	0.999408		0.113546	0.547431	0.36327	0.547216	0.999641
hsa-miR-1304-3p	0.0128035	1.01878	0.020721	0.885651	0.999408		0.0293918	1.02058	0.0936199	0.759867	0.999641
hsa-miR-1304-5p	-0.210078	0.805233	5.02591	0.025797	0.999408		-0.154945	0.804882	2.32389	0.128605	0.999641
hsa-miR-1306-3p	-0.0326574	1.70127	0.190912	0.662514	0.999408		0.00247139	1.7019	0.000948663	0.975452	0.999641
hsa-miR-1306-5p	0.0228033	1.23065	0.0296235	0.863478	0.999408		0.106041	1.23163	0.534398	0.465416	0.999641
hsa-miR-1307-3p	0.0238712	8.00987	0.213148	0.644689	0.999408		0.0402509	8.01013	0.519127	0.471855	0.999641
hsa-miR-1307-5p	0.00149644	4.16421	0.000154028	0.990107	0.999408		0.0312557	4.16663	0.0585472	0.808996	0.999641
hsa-miR-130a-3p	0.0052074	4.48131	0.00342181	0.953397	0.999408		0.0201617	4.48463	0.0435306	0.834891	0.999641
hsa-miR-130b-3p	0.00391271	3.11851	0.00169673	0.967174	0.999408		0.0775048	3.11622	0.576871	0.448223	0.999641
hsa-miR-130b-5p	0.0495517	5.16116	0.257926	0.61197	0.999408		0.0491437	5.16391	0.22104	0.638639	0.999641
hsa-miR-132-3p	-0.00951352	2.71527	0.00977749	0.921307	0.999408		0.0101911	2.71761	0.00974012	0.921458	0.999641
hsa-miR-132-5p	-0.0258533	1.50443	0.0968771	0.755854	0.999408		-0.0216443	1.50729	0.0578189	0.810165	0.999641
hsa-miR-133a-3p	-0.118683	4.12395	0.389989	0.532841	0.999408		-0.0518838	4.124	0.0655733	0.798095	0.999641
hsa-miR-133b	-0.0913316	0.756283	0.243074	0.622402	0.999408		-0.0290088	0.753754	0.0222818	0.881455	0.999641
hsa-miR-1343-3p	-0.0527996	1.09147	0.224902	0.63572	0.999408		-0.0504813	1.09203	0.175983	0.675191	0.999641
hsa-miR-134-5p	0.116251	6.7004	0.74429	0.389069	0.999408		0.180776	6.70327	1.51186	0.219956	0.999641
hsa-miR-135a-3p	0.0571225	-0.336769	0.171837	0.678819	0.999408		0.0530363	-0.336288	0.128823	0.719944	0.999641
hsa-miR-135a-5p	-0.00357665	0.997986	0.000584899	0.980723	0.999408		0.00743732	1.01672	0.0021838	0.962763	0.999641
hsa-miR-136-3p	0.162849	3.89226	1.07645	0.300436	0.999408		0.221588	3.89733	1.6797	0.196102	0.999641
hsa-miR-136-5p	0.00787537	2.67531	0.00276776	0.958083	0.999408		0.0331333	2.68153	0.0417324	0.838289	0.999641
hsa-miR-139-3p	0.0699038	5.20414	0.631049	0.42768	0.999408		0.0559356	5.20723	0.350967	0.554076	0.999641
hsa-miR-139-5p	0.000925609	7.7697	0.000118588	0.99132	0.999408		-0.0198873	7.76854	0.048882	0.825192	0.999641
hsa-miR-1-3p	-0.155272	7.53928	1.19614	0.275085	0.999408		-0.131294	7.53987	0.729259	0.393902	0.999641
hsa-miR-140-3p	0.0079634	9.77204	0.0087733	0.925445	0.999408		0.0787528	9.77392	0.733309	0.392594	0.999641
hsa-miR-140-5p	-0.0724284	6.61667	0.486288	0.486198	0.999408		-0.0422145	6.61815	0.139005	0.709573	0.999641
hsa-miR-141-3p	0.159885	1.98488	0.818274	0.366505	0.999408		0.223113	1.99742	1.33294	0.249333	0.999641
hsa-miR-142-3p	0.00415663	8.92405	0.00166141	0.967518	0.999408		0.0580519	8.92675	0.279883	0.597225	0.999641
hsa-miR-142-5p	-0.00653427	9.49058	0.0031351	0.95539	0.999408		0.0651195	9.49193	0.267378	0.605531	0.999641
hsa-miR-143-3p	0.175674	10.5191	2.26054	0.133897	0.999408		0.241749	10.5252	3.76951	0.0532649	0.999641
hsa-miR-143-5p	0.0417416	2.11793	0.0718151	0.78892	0.999408		0.130632	2.12671	0.603014	0.43813	0.999641
hsa-miR-144-3p	-0.070477	7.19622	0.100887	0.751018	0.999408		0.0308086	7.20103	0.0162355	0.898707	0.999641
hsa-miR-144-5p	0.0076304	4.52164	0.00177098	0.966464	0.999408		0.122691	4.52489	0.395802	0.529813	0.999641
hsa-miR-145-3p	0.145101	5.58044	1.31545	0.252443	0.999408		0.128586	5.58141	0.891799	0.345859	0.999641
hsa-miR-145-5p	0.0112315	3.19913	0.00496053	0.943904	0.999408		0.137956	3.2054	0.64476	0.422719	0.999641
hsa-miR-1468-5p	0.208499	0.76629	4.59284	0.0330148	0.999408		0.177675	0.76775	2.84002	0.0931316	0.999641
hsa-miR-146a-3p	0.253755	1.7948	0.828001	0.363677	0.999408		0.13531	1.78938	0.213864	0.644139	0.999641
hsa-miR-146a-5p	-0.0491232	12.6761	0.347706	0.555916	0.999408		-0.00277079	12.6792	0.000943311	0.975521	0.999641
hsa-miR-146b-3p	-0.0223241	2.53858	0.0683131	0.794012	0.999408		0.0494721	2.54216	0.291766	0.589549	0.999641
hsa-miR-146b-5p	0.0138922	10.4151	0.0380541	0.845484	0.999408		0.0899401	10.418	1.39881	0.237993	0.999641
hsa-miR-147b	-0.276138	-0.362763	3.15005	0.0770707	0.999408		-0.259704	-0.359787	2.39729	0.122751	0.999641
hsa-miR-148a-3p	-0.0469531	13.0125	0.410503	0.522267	0.999408		-0.0507332	13.0131	0.41274	0.521143	0.999641
hsa-miR-148a-5p	0.055487	4.21706	0.640313	0.424313	0.999408		0.0881436	4.21835	1.38187	0.240849	0.999641
hsa-miR-148b-3p	0.0375595	10.0832	0.462726	0.496945	0.999408		0.0920649	10.0838	2.44132	0.119382	0.999641
hsa-miR-148b-5p	-0.0169022	3.38229	0.0526831	0.818635	0.999408		0.0227406	3.38308	0.0822937	0.774439	0.999641
hsa-miR-150-3p	-0.0565858	2.43685	0.099856	0.752251	0.999408		0.0759624	2.43611	0.155488	0.693666	0.999641
hsa-miR-150-5p	-0.168236	7.30711	0.683616	0.409087	0.999408		-0.0249702	7.31115	0.0127476	0.910192	0.999641
hsa-miR-151a-3p	-0.048333	12.7028	0.537059	0.464301	0.999408		-0.0227023	12.7035	0.1029	0.748633	0.999641
hsa-miR-151a-5p	-0.0771907	1.05718	0.665431	0.41538	0.999408		-0.0557342	1.06044	0.295529	0.587161	0.999641
hsa-miR-151a-5p|hsa-miR-151b	-0.0577559	4.66958	0.522924	0.470234	0.999408		-0.00935882	4.66857	0.0119083	0.913187	0.999641
hsa-miR-151b	-0.05446	3.90987	0.47713	0.490329	0.999408		0.000894625	3.90956	0.00011133	0.991589	0.999641
hsa-miR-152-3p	0.054255	8.12787	0.833214	0.362173	0.999408		0.106521	8.12841	2.76081	0.0977931	0.999641
hsa-miR-152-5p	-0.117428	-0.483834	0.699073	0.403847	0.999408		0.0429108	-0.482471	0.0822016	0.774562	0.999641
hsa-miR-1538	-0.100671	-0.0248611	0.836084	0.361349	0.999408		0.0162092	-0.02423	0.0189446	0.890631	0.999641
hsa-miR-154-3p	0.190054	0.278896	0.90054	0.3435	0.999408		0.201703	0.296868	0.833708	0.362041	0.999641
hsa-miR-154-5p	0.27137	1.4429	2.25076	0.134737	0.999408		0.302518	1.44511	2.2745	0.13272	0.999641
hsa-miR-155-5p	0.00108457	5.8836	0.000200811	0.988704	0.999408		0.0740156	5.88773	0.792656	0.374114	0.999641
hsa-miR-15a-5p	-0.179325	4.29233	1.34611	0.247002	0.999408		-0.0543679	4.29093	0.105418	0.745681	0.999641
hsa-miR-15b-3p	-0.0625563	6.58932	0.202402	0.653156	0.999408		0.0141077	6.59312	0.00876578	0.925478	0.999641
hsa-miR-15b-5p	-0.179056	7.41242	1.51598	0.219318	0.999408		-0.0795757	7.42324	0.257014	0.612605	0.999641
hsa-miR-16-1-3p	-0.178689	-0.475713	1.11545	0.291861	0.999408		-0.219797	-0.474209	1.44768	0.229985	0.999641
hsa-miR-16-2-3p	-0.0442114	9.24632	0.15676	0.692476	0.999408		0.0178439	9.24916	0.0217082	0.882979	0.999641
hsa-miR-16-5p	-0.182152	9.73962	1.52081	0.218587	0.999408		-0.0646626	9.73891	0.16482	0.685087	0.999641
hsa-miR-17-3p	-0.0400458	1.63759	0.107269	0.743533	0.999408		0.00685292	1.64623	0.00267686	0.958776	0.999641
hsa-miR-17-5p	-0.0793082	7.98855	0.385352	0.535285	0.999408		0.0102104	8.00799	0.00551783	0.940842	0.999641
hsa-miR-181a-2-3p	0.038648	4.74456	0.23403	0.628951	0.999408		0.0700731	4.74448	0.653241	0.419688	0.999641
hsa-miR-181a-3p	-0.0776862	2.62636	0.563041	0.453702	0.999408		-0.0264727	2.62699	0.0556907	0.813625	0.999641
hsa-miR-181a-5p	-0.0152896	8.27099	0.0332074	0.855542	0.999408		0.0171852	8.27076	0.0360129	0.849636	0.999641
hsa-miR-181b-2-3p	-0.0443748	-0.558811	0.0762133	0.782711	0.999408		-0.0747872	-0.551331	0.184513	0.667875	0.999641
hsa-miR-181b-5p	-0.124041	5.27254	1.87794	0.171726	0.999408		-0.047061	5.26814	0.235167	0.628123	0.999641
hsa-miR-181c-3p	-0.00659068	3.10909	0.00465459	0.945658	0.999408		0.0581526	3.11003	0.309421	0.578509	0.999641
hsa-miR-181c-5p	0.0495865	1.58422	0.179574	0.672083	0.999408		0.0996211	1.58408	0.620322	0.431638	0.999641
hsa-miR-181d-5p	0.0311803	3.94513	0.20426	0.651673	0.999408		0.10009	3.94874	1.84987	0.174966	0.999641
hsa-miR-182-5p	0.0183759	6.51313	0.0151115	0.902256	0.999408		0.119364	6.51542	0.552874	0.457811	0.999641
hsa-miR-183-5p	-0.0356963	5.11302	0.0351624	0.851399	0.999408		0.0919964	5.1166	0.201449	0.653924	0.999641
hsa-miR-184	0.260543	-1.31093	1.26214	0.262262	0.999408		0.376917	-1.28962	2.26959	0.133137	0.999641
hsa-miR-185-3p	0.00616988	4.97441	0.0075123	0.930996	0.999408		0.0782497	4.97556	1.07206	0.301433	0.999641
hsa-miR-185-5p	-0.112049	10.9623	1.13697	0.287262	0.999408		-0.0324273	10.9648	0.0822726	0.774467	0.999641
hsa-miR-186-5p	-0.0521839	9.19683	0.195437	0.65879	0.999408		0.025601	9.19713	0.0401504	0.841342	0.999641
hsa-miR-188-5p	-0.0569924	-0.218666	0.0901115	0.76427	0.999408		-0.0918434	-0.215387	0.19758	0.657047	0.999641
hsa-miR-18a-3p	0.0200192	3.68485	0.030715	0.861011	0.999408		0.0692254	3.68787	0.310866	0.577625	0.999641
hsa-miR-18a-5p	-0.056726	3.89277	0.214929	0.643311	0.999408		0.0102416	3.89601	0.0059804	0.938418	0.999641
hsa-miR-18b-5p	-0.277767	-0.622556	2.38594	0.123622	0.999408		-0.167706	-0.623013	0.731143	0.393293	0.999641
hsa-miR-1908-5p	0.0862971	4.90843	1.44093	0.231059	0.999408		0.0806316	4.90884	1.08875	0.297708	0.999641
hsa-miR-190a-5p	-0.182651	-0.320913	0.90507	0.342291	0.999408		-0.130981	-0.312376	0.391954	0.531818	0.999641
hsa-miR-190b	-0.164147	0.311383	1.35902	0.244753	0.999408		-0.166712	0.312011	1.19575	0.275175	0.999641
hsa-miR-191-3p	0.0762654	3.2026	1.19503	0.275308	0.999408		0.0938466	3.2039	1.56048	0.212708	0.999641
hsa-miR-191-5p	-0.0717814	12.3043	0.856464	0.35557	0.999408		-0.0322813	12.3102	0.150547	0.698327	0.999641
hsa-miR-192-5p	0.122459	9.73488	0.682523	0.409461	0.999408		0.103603	9.73792	0.429821	0.512651	0.999641
hsa-miR-193a-5p	-0.0121828	4.1632	0.00643349	0.936131	0.999408		-0.0369324	4.17879	0.0514627	0.820714	0.999641
hsa-miR-193b-3p	0.339609	0.444324	1.90054	0.169179	0.999408		0.138089	0.483434	0.285276	0.593716	0.999641
hsa-miR-193b-5p	0.0689068	1.24042	0.142025	0.706577	0.999408		0.0368053	1.24639	0.0361284	0.849397	0.999641
hsa-miR-194-5p	0.123192	7.75362	0.465613	0.495607	0.999408		0.130856	7.77201	0.455396	0.500378	0.999641
hsa-miR-195-3p	0.0665241	1.43127	0.34004	0.560301	0.999408		-0.00631408	1.43261	0.0027111	0.958514	0.999641
hsa-miR-195-5p	0.035705	2.8942	0.0797948	0.777796	0.999408		0.0164885	2.90211	0.0145543	0.904068	0.999641
hsa-miR-196a-5p	-0.00868149	-0.581799	0.00214916	0.963059	0.999408		0.0638381	-0.580941	0.0983716	0.754042	0.999641
hsa-miR-196b-5p	-0.0433423	3.25722	0.305179	0.581119	0.999408		0.025721	3.25595	0.0957544	0.757231	0.999641
hsa-miR-197-3p	0.0222197	6.35059	0.0557375	0.813546	0.999408		0.0701914	6.35128	0.477267	0.490273	0.999641
hsa-miR-1976	0.00568287	1.29002	0.00238642	0.961075	0.999408		0.0619095	1.2888	0.242295	0.622965	0.999641
hsa-miR-199a-3p|hsa-miR-199b-3p	0.0166219	11.6066	0.0291635	0.864532	0.999408		0.0425818	11.6089	0.163035	0.686706	0.999641
hsa-miR-199a-5p	-0.0298823	9.96519	0.114623	0.735209	0.999408		0.0333468	9.96778	0.123425	0.725631	0.999641
hsa-miR-199b-5p	-0.0562926	4.2426	0.206788	0.649668	0.999408		0.0055749	4.24502	0.00176328	0.966537	0.999641
hsa-miR-19a-3p	0.0104547	6.11867	0.00836378	0.927201	0.999408		0.0565665	6.11874	0.206545	0.649865	0.999641
hsa-miR-19b-3p	-0.131634	6.53795	0.717677	0.39767	0.999408		-0.0566663	6.54041	0.112064	0.738074	0.999641
hsa-miR-200a-3p	0.198886	4.44918	1.81431	0.179141	0.999408		0.146274	4.4631	0.840089	0.360213	0.999641
hsa-miR-200b-3p	0.0451626	4.86229	0.177138	0.674185	0.999408		0.0177589	4.87502	0.0234799	0.878333	0.999641
hsa-miR-200b-5p	0.16458	0.394819	1.21752	0.270848	0.999408		-0.0104	0.402692	0.00416807	0.948573	0.999641
hsa-miR-200c-3p	-0.00999385	5.46265	0.0185511	0.891764	0.999408		0.0263252	5.46166	0.109726	0.74072	0.999641
hsa-miR-202-5p	-0.531815	-0.633598	4.00823	0.0462958	0.999408		-0.456243	-0.615277	2.6009	0.108005	0.999641
hsa-miR-203a-3p	0.0647304	1.34834	0.14634	0.702364	0.999408		0.0963698	1.35998	0.282246	0.595682	0.999641
hsa-miR-204-3p	-0.00979274	-0.155182	0.00371159	0.951467	0.999408		-0.0820123	-0.151985	0.221278	0.638458	0.999641
hsa-miR-204-5p	0.0474546	1.73414	0.124354	0.724639	0.999408		-0.00920767	1.74757	0.00394281	0.94998	0.999641
hsa-miR-205-5p	-0.0966416	1.41168	0.213029	0.644782	0.999408		0.0025444	1.42347	0.000137295	0.99066	0.999641
hsa-miR-206	0.153232	3.93309	0.703631	0.402321	0.999408		0.0763246	3.94725	0.154899	0.694217	0.999641
hsa-miR-208b-3p	0.405323	-0.658412	2.98604	0.0851481	0.999408		0.34398	-0.645316	1.81712	0.178818	0.999641
hsa-miR-20a-3p	0.0890772	-0.0794623	0.390585	0.532529	0.999408		0.234505	-0.0666994	2.35542	0.126053	0.999641
hsa-miR-20a-5p	-0.110261	9.25236	0.861076	0.354281	0.999408		-0.0262526	9.25588	0.0423802	0.837056	0.999641
hsa-miR-20b-5p	-0.157997	4.84334	0.807643	0.369632	0.999408		-0.0498163	4.85692	0.0684514	0.79381	0.999641
hsa-miR-210-3p	-0.00306532	4.26057	0.000771106	0.977867	0.999408		0.0485075	4.26318	0.166852	0.683258	0.999641
hsa-miR-2110	-0.01125	4.75487	0.0280222	0.867184	0.999408		0.0303497	4.75399	0.175778	0.67537	0.999641
hsa-miR-212-5p	0.0308997	0.273634	0.0860448	0.769496	0.999408		0.0429927	0.274075	0.139347	0.709233	0.999641
hsa-miR-21-3p	0.00790267	2.63248	0.00723737	0.932268	0.999408		0.0778758	2.63685	0.614228	0.433907	0.999641
hsa-miR-214-3p	-0.000341018	0.445394	7.3457e-06	0.99784	0.999408		-0.0487659	0.475824	0.0536146	0.817069	0.999641
hsa-miR-214-5p	0.0943979	0.673426	0.281194	0.596363	0.999408		0.0477248	0.681005	0.0598329	0.806951	0.999641
hsa-miR-215-5p	0.332509	6.69628	4.43373	0.0361746	0.999408		0.30698	6.71544	3.17777	0.0758022	0.999641
hsa-miR-21-5p	-0.019817	13.9829	0.10062	0.751336	0.999408		0.018027	13.9823	0.0722057	0.788363	0.999641
hsa-miR-216b-5p	0.204822	-0.179001	0.816784	0.366941	0.999408		0.0563479	-0.149722	0.0558364	0.813386	0.999641
hsa-miR-217	0.469668	-0.608226	3.40906	0.0659522	0.999408		0.434158	-0.61357	2.51551	0.113935	0.999641
hsa-miR-218-5p	0.0662164	1.30703	0.124273	0.724725	0.999408		0.0400444	1.32256	0.0378373	0.845921	0.999641
hsa-miR-221-3p	-0.0174007	11.5612	0.0446825	0.832751	0.999408		0.0194825	11.5644	0.0486029	0.825684	0.999641
hsa-miR-221-5p	-0.0666915	4.81067	0.713741	0.398965	0.999408		0.0200026	4.81693	0.0559301	0.813233	0.999641
hsa-miR-222-3p	-0.064375	10.3445	1.04395	0.307834	0.999408		-0.0430041	10.3452	0.394133	0.530681	0.999641
hsa-miR-223-3p	-0.0736626	11.1655	0.282708	0.595377	0.999408		-0.0298015	11.1701	0.0390022	0.843597	0.999641
hsa-miR-223-5p	0.00746596	8.57737	0.0171606	0.895876	0.999408		0.030454	8.57806	0.244657	0.621276	0.999641
hsa-miR-22-3p	0.0613428	10.7515	0.321443	0.571221	0.999408		0.07526	10.7537	0.40561	0.524761	0.999641
hsa-miR-224-3p	-0.0981969	-0.438917	0.278493	0.598131	0.999408		-0.111899	-0.40593	0.313154	0.576229	0.999641
hsa-miR-224-5p	0.10606	7.85641	0.648807	0.42126	0.999408		0.109544	7.85516	0.621413	0.431234	0.999641
hsa-miR-22-5p	0.0129441	7.14579	0.0118552	0.913379	0.999408		-0.00282303	7.16347	0.000479986	0.982538	0.999641
hsa-miR-2277-5p	-0.209812	0.266693	2.74941	0.0984714	0.999408		-0.0821248	0.270012	0.377872	0.539277	0.999641
hsa-miR-2355-3p	0.0292113	3.78384	0.108151	0.742518	0.999408		0.0329385	3.78336	0.118649	0.73078	0.999641
hsa-miR-2355-5p	0.0683178	0.451101	0.229874	0.632012	0.999408		0.207958	0.445393	1.93153	0.165769	0.999641
hsa-miR-23a-3p	0.035912	9.91235	0.0965224	0.756287	0.999408		0.0764293	9.91997	0.375577	0.540511	0.999641
hsa-miR-23a-5p	8.14715e-05	2.02907	5.52169e-07	0.999408	0.999408		-0.00414564	2.02936	0.00205821	0.963849	0.999641
hsa-miR-23b-3p	0.0528491	7.33571	0.187882	0.665037	0.999408		0.0796111	7.33771	0.369723	0.543681	0.999641
hsa-miR-23b-5p	-0.0385244	2.34612	0.254285	0.614492	0.999408		-0.0481795	2.34661	0.340555	0.56001	0.999641
hsa-miR-24-1-5p	0.0125506	1.66742	0.0160416	0.899309	0.999408		-0.0120091	1.66678	0.0126542	0.91052	0.999641
hsa-miR-24-2-5p	0.0224982	4.7373	0.104051	0.747275	0.999408		0.0504524	4.73735	0.44917	0.503319	0.999641
hsa-miR-24-3p	-0.0208581	11.712	0.0749837	0.784427	0.999408		-0.00701806	11.7134	0.00731144	0.931924	0.999641
hsa-miR-25-3p	-0.00480765	10.0431	0.00203962	0.964012	0.999408		0.052819	10.0416	0.207913	0.648785	0.999641
hsa-miR-25-5p	-0.0185838	2.20913	0.0474904	0.827657	0.999408		0.0333485	2.21002	0.131449	0.717226	0.999641
hsa-miR-26a-1-3p	-0.135681	1.27021	1.42268	0.234028	0.999408		-0.104964	1.273	0.726337	0.39485	0.999641
hsa-miR-26a-2-3p	-0.0830514	1.18794	0.501629	0.479407	0.999408		-0.0462028	1.18841	0.13056	0.718143	0.999641
hsa-miR-26a-5p	-0.0556308	15.0915	0.746773	0.38828	0.999408		-0.00688585	15.0914	0.00993039	0.920697	0.999641
hsa-miR-26b-3p	0.0217572	4.27661	0.0522021	0.819451	0.999408		0.027115	4.27869	0.0697508	0.791907	0.999641
hsa-miR-26b-5p	-0.0755678	11.7696	0.659116	0.4176	0.999408		-0.0293817	11.7716	0.0867145	0.768629	0.999641
hsa-miR-27a-3p	0.0303697	12.1674	0.078408	0.779685	0.999408		0.0560203	12.1713	0.225346	0.635391	0.999641
hsa-miR-27a-5p	0.0909975	1.31232	0.983115	0.322334	0.999408		0.112782	1.31293	1.26405	0.261913	0.999641
hsa-miR-27b-3p	0.0309914	10.9517	0.108791	0.741785	0.999408		0.0709932	10.9529	0.497406	0.481268	0.999641
hsa-miR-27b-5p	-0.0396917	2.88838	0.332792	0.564508	0.999408		-0.0240978	2.88862	0.105233	0.745897	0.999641
hsa-miR-28-3p	-0.00160597	8.32647	0.00102331	0.974505	0.999408		0.0365666	8.32624	0.457758	0.499269	0.999641
hsa-miR-28-5p	-0.0314445	7.66835	0.188396	0.664607	0.999408		0.0169362	7.66883	0.0467516	0.828983	0.999641
hsa-miR-296-3p	-0.173576	0.144916	1.704	0.192895	0.999408		-0.134114	0.142836	0.881688	0.348603	0.999641
hsa-miR-296-5p	-0.136015	1.9692	0.646784	0.421984	0.999408		-0.0793956	1.97233	0.189749	0.663483	0.999641
hsa-miR-299-3p	0.275993	-0.142385	2.74212	0.0989163	0.999408		0.34747	-0.135779	3.7342	0.0543851	0.999641
hsa-miR-299-5p	0.00940426	-0.511547	0.00206763	0.963766	0.999408		0.0243646	-0.481751	0.0119464	0.913048	0.999641
hsa-miR-29a-3p	-0.0478056	8.56859	0.115458	0.734283	0.999408		0.017473	8.57923	0.0132324	0.908508	0.999641
hsa-miR-29b-2-5p	0.198193	-0.192791	1.54369	0.215165	0.999408		0.282792	-0.189104	2.69135	0.102092	0.999641
hsa-miR-29b-3p	-0.206095	4.49871	1.33963	0.248139	0.999408		-0.0895073	4.49845	0.215432	0.642928	0.999641
hsa-miR-29c-3p	-0.14037	3.63842	0.627794	0.428873	0.999408		-0.0516377	3.64264	0.0708412	0.790325	0.999641
hsa-miR-29c-5p	-0.107082	2.77634	1.1697	0.280444	0.999408		-0.0823862	2.77865	0.602741	0.438233	0.999641
hsa-miR-301a-3p	-0.114517	0.560377	0.988224	0.321082	0.999408		-0.054739	0.558587	0.19392	0.660037	0.999641
hsa-miR-301a-5p	0.038505	2.21791	0.244417	0.621443	0.999408		0.0678741	2.21756	0.653925	0.419445	0.999641
hsa-miR-301b-3p	-0.0554096	0.898061	0.267952	0.60514	0.999408		-0.00392608	0.894531	0.00112553	0.973262	0.999641
hsa-miR-3064-5p	-0.0650139	0.568703	0.430674	0.512227	0.999408		-0.0789526	0.570016	0.561239	0.454432	0.999641
hsa-miR-3065-5p	-0.0555267	-0.384495	0.105459	0.74563	0.999408		-0.0412808	-0.380225	0.0491776	0.824673	0.999641
hsa-miR-3074-5p	0.100698	1.90992	1.29479	0.256194	0.999408		0.114139	1.91124	1.45421	0.22894	0.999641
hsa-miR-30a-3p	-0.0240408	3.68128	0.0571773	0.811199	0.999408		-0.0174462	3.69291	0.0257218	0.872705	0.999641
hsa-miR-30a-5p	0.0560409	7.55846	0.194201	0.659801	0.999408		0.0675828	7.56679	0.241787	0.623329	0.999641
hsa-miR-30b-3p	0.03137	2.50814	0.204871	0.651187	0.999408		0.0441716	2.50822	0.344375	0.557819	0.999641
hsa-miR-30b-5p	-0.118754	7.89449	0.818004	0.366584	0.999408		-0.0620067	7.90664	0.193545	0.660345	0.999641
hsa-mir-30c-1	0.142478	1.95734	0.26459	0.607412	0.999408		0.271555	1.97278	0.835372	0.361563	0.999641
hsa-miR-30c-1-3p	-0.0309558	2.43916	0.212881	0.644896	0.999408		0.0352108	2.43839	0.24173	0.62337	0.999641
hsa-mir-30c-2	0.271717	1.91459	0.925247	0.336976	0.999408		0.33517	1.9167	1.23981	0.266526	0.999641
hsa-miR-30c-2-3p	-0.0682582	-0.135264	0.277052	0.59908	0.999408		-0.101887	-0.129234	0.533932	0.46561	0.999641
hsa-miR-30c-5p	0.056065	9.34111	0.276002	0.599772	0.999408		0.0908776	9.3418	0.621184	0.431319	0.999641
hsa-miR-30d-3p	-0.0422884	2.80812	0.350204	0.554501	0.999408		-0.00562135	2.80713	0.00532391	0.941889	0.999641
hsa-miR-30d-5p	-0.026255	12.5367	0.217647	0.641221	0.999408		-0.00905006	12.5365	0.0220994	0.881937	0.999641
hsa-miR-30e-3p	-0.00383927	7.31566	0.00467385	0.945546	0.999408		0.0477301	7.31658	0.635834	0.425944	0.999641
hsa-miR-30e-5p	0.0183092	10.4002	0.0482291	0.826343	0.999408		0.0633719	10.3996	0.489164	0.48492	0.999641
hsa-miR-3120-3p	0.00716063	4.00041	0.00855215	0.926388	0.999408		0.027192	4.00222	0.104963	0.746211	0.999641
hsa-miR-3120-5p	0.0660395	0.612764	0.28478	0.594032	0.999408		0.0169416	0.618853	0.0164965	0.8979	0.999641
hsa-miR-3127-3p	-0.0270642	0.15009	0.073505	0.786511	0.999408		-0.0139774	0.14967	0.0165024	0.897882	0.999641
hsa-miR-3143	-0.112187	2.55199	0.872708	0.351055	0.999408		-0.0626255	2.54959	0.230651	0.631441	0.999641
hsa-miR-3157-3p	-0.0152781	-0.36401	0.0106809	0.917765	0.999408		0.0108506	-0.360339	0.00420487	0.948347	0.999641
hsa-miR-3158-3p	-0.166022	2.99653	1.20613	0.273095	0.999408		-0.0475571	3.00159	0.0816071	0.775356	0.999641
hsa-miR-31-5p	0.241562	-0.54364	0.853145	0.356503	0.999408		0.374416	-0.533043	1.7632	0.185379	0.999641
hsa-miR-3161	-0.222785	0.0239425	0.378601	0.53888	0.999408		-0.0900478	0.0386149	0.0456595	0.830962	0.999641
hsa-miR-3173-5p	0.0674944	0.448753	0.306202	0.580486	0.999408		0.0507258	0.44946	0.148119	0.700651	0.999641
hsa-miR-3174	0.00898087	0.226212	0.00749509	0.931075	0.999408		0.112264	0.226238	1.05827	0.304558	0.999641
hsa-miR-3177-3p	-0.000279103	2.28587	1.65584e-05	0.996756	0.999408		0.0468098	2.28593	0.369027	0.54406	0.999641
hsa-miR-3179	-0.214178	-0.179174	1.98893	0.159623	0.999408		-0.154938	-0.181132	0.883721	0.348049	0.999641
hsa-miR-3187-3p	0.000680569	-0.169243	1.87405e-05	0.996549	0.999408		0.0245426	-0.16559	0.0310973	0.893244	0.999641
hsa-miR-3188	-0.224944	-0.260641	1.54651	0.214748	0.999408		-0.189405	-0.259009	0.948109	0.331098	0.999641
hsa-miR-3190-3p	-0.196195	0.00835283	3.68894	0.0558453	0.999408		-0.256031	0.0112744	5.28775	0.0222614	0.999641
hsa-miR-3191-3p	-0.0285022	0.408335	0.0794728	0.778233	0.999408		0.0147534	0.408755	0.0186877	0.89137	0.999641
hsa-miR-3198	0.186407	-0.523803	1.92644	0.166312	0.999408		0.292493	-0.528624	4.16088	0.0423692	0.999641
hsa-miR-320a	-0.0554275	11.7233	0.758144	0.384697	0.999408		-0.0357312	11.7244	0.269065	0.604397	0.999641
hsa-miR-320b	-0.043983	7.45798	0.321492	0.571191	0.999408		-0.0272397	7.45898	0.10468	0.746542	0.999641
hsa-miR-320c	0.00370681	4.55652	0.00164028	0.967725	0.999408		-0.00987887	4.5584	0.010096	0.920041	0.999641
hsa-miR-320d	0.00948083	3.18481	0.00811319	0.928297	0.999408		-0.00759859	3.18985	0.00446	0.946805	0.999641
hsa-miR-320e	-0.0169416	0.903538	0.0398903	0.841848	0.999408		0.00618839	0.903314	0.00449756	0.946582	0.999641
hsa-miR-323a-3p	0.163966	5.00447	1.37149	0.242607	0.999408		0.212751	5.00618	1.99549	0.158953	0.999641
hsa-miR-323a-5p	0.015561	-0.21941	0.00800418	0.928779	0.999408		0.0102178	-0.208944	0.0029544	0.956694	0.999641
hsa-miR-323b-3p	0.310493	5.65729	4.36405	0.0376572	0.999408		0.330726	5.66212	4.21459	0.0410691	0.999641
hsa-miR-32-3p	-0.097086	2.82416	1.1749	0.27938	0.999408		-0.098039	2.82552	1.03629	0.309624	0.999641
hsa-miR-324-3p	-0.0662526	3.93906	0.234444	0.628647	0.999408		0.00964401	3.94718	0.00418405	0.948475	0.999641
hsa-miR-324-5p	-0.150237	1.48958	1.02959	0.311178	0.999408		-0.0636372	1.49216	0.159886	0.689587	0.999641
hsa-miR-32-5p	-0.0440763	6.6222	0.227296	0.633928	0.999408		-0.0123691	6.62217	0.0153963	0.901345	0.999641
hsa-miR-326	-0.0200009	5.49217	0.0270222	0.869554	0.999408		0.0478788	5.49607	0.133292	0.715337	0.999641
hsa-miR-328-3p	0.110545	8.13477	1.56425	0.212145	0.999408		0.121295	8.13494	1.61775	0.204531	0.999641
hsa-miR-329-3p	0.170099	5.00729	1.2209	0.270185	0.999408		0.229629	5.00818	1.89523	0.169787	0.999641
hsa-miR-330-3p	0.0037248	6.5376	0.00432444	0.947618	0.999408		0.0524507	6.5395	0.748557	0.387724	0.999641
hsa-miR-330-5p	-0.000545864	3.08994	5.07543e-05	0.994321	0.999408		0.0616569	3.0909	0.580876	0.446654	0.999641
hsa-miR-331-3p	-0.0286274	4.02416	0.0835866	0.77272	0.999408		-0.0120056	4.03397	0.0124466	0.911254	0.999641
hsa-miR-331-5p	-0.00701363	2.81131	0.00953822	0.922273	0.999408		-0.00507172	2.81124	0.00430066	0.947763	0.999641
hsa-miR-335-3p	0.138967	7.32093	2.363	0.125434	0.999408		0.157785	7.32236	2.66298	0.103907	0.999641
hsa-miR-335-5p	-0.0523012	5.9409	0.246548	0.619927	0.999408		-0.0509417	5.94052	0.197266	0.657302	0.999641
hsa-miR-337-3p	0.0315206	3.57312	0.0403421	0.840967	0.999408		0.0706434	3.57642	0.169243	0.681121	0.999641
hsa-miR-337-5p	-0.0143236	0.453593	0.00665938	0.935022	0.999408		0.0310867	0.455187	0.0272341	0.869049	0.999641
hsa-miR-338-3p	0.0075632	0.594075	0.00309664	0.955664	0.999408		0.0112367	0.597693	0.00578687	0.93942	0.999641
hsa-miR-338-5p	-0.0269772	4.64432	0.108664	0.74193	0.999408		-0.0315048	4.64523	0.12489	0.724074	0.999641
hsa-miR-339-3p	-0.0575033	5.62733	0.492735	0.483325	0.999408		-0.0220117	5.62933	0.0619631	0.803614	0.999641
hsa-miR-339-5p	-0.0930872	7.65858	0.513955	0.474062	0.999408		-0.0572268	7.67132	0.168135	0.682109	0.999641
hsa-miR-33a-5p	0.0624545	1.93923	0.245382	0.620756	0.999408		0.095216	1.94329	0.496853	0.481511	0.999641
hsa-miR-340-3p	-0.0347697	6.18365	0.146838	0.701882	0.999408		-0.0598619	6.18353	0.372725	0.542051	0.999641
hsa-miR-340-5p	0.0189672	9.06555	0.0656191	0.798024	0.999408		0.0470681	9.06613	0.340956	0.559779	0.999641
hsa-miR-342-3p	-0.03381	5.97915	0.067511	0.795197	0.999408		0.0873537	5.9833	0.384002	0.536007	0.999641
hsa-miR-342-5p	-0.110387	5.01317	0.993105	0.319892	0.999408		-0.0747228	5.01479	0.394499	0.53049	0.999641
hsa-miR-345-5p	-0.0668055	5.44505	0.316604	0.574131	0.999408		-0.0268186	5.44751	0.0434235	0.835091	0.999641
hsa-miR-34a-5p	0.00473748	0.279706	0.000582425	0.980764	0.999408		-0.04279	0.325839	0.0379644	0.845665	0.999641
hsa-miR-34c-5p	-0.0267804	0.0388357	0.0188427	0.890922	0.999408		0.00774891	0.0479901	0.00128	0.971487	0.999641
hsa-miR-3591-5p	0.0209754	-0.479041	0.00962653	0.921915	0.999408		-0.0622517	-0.483393	0.075036	0.784356	0.999641
hsa-miR-3605-3p	0.0608867	0.0762787	0.254039	0.614663	0.999408		0.0971484	0.0775227	0.564664	0.45306	0.999641
hsa-miR-3605-5p	-0.00664318	0.747448	0.0050294	0.976445	0.999408		0.045531	0.747591	0.195248	0.658948	0.999641
hsa-miR-3611	-0.25368	-0.374849	1.97489	0.161099	0.999408		-0.190319	-0.369363	0.918195	0.338831	0.999641
hsa-miR-3613-3p	-0.0141537	0.510691	0.00709944	0.932915	0.999408		0.0906213	0.520994	0.248922	0.618253	0.999641
hsa-miR-361-3p	-0.0405055	7.87279	0.503625	0.478535	0.999408		-0.00484948	7.87313	0.00624994	0.937048	0.999641
hsa-miR-3615	-0.176183	6.94402	4.80193	0.029297	0.999408		-0.185533	6.94472	4.50847	0.0346631	0.999641
hsa-miR-361-5p	-0.0640168	5.94074	0.256382	0.613037	0.999408		-0.0270076	5.95562	0.0379574	0.845679	0.999641
hsa-miR-3617-5p	0.0315213	1.17828	0.0432304	0.835452	0.999408		0.0466282	1.17939	0.0805686	0.776752	0.999641
hsa-miR-362-3p	-0.504627	-0.318942	4.40542	0.0367695	0.999408		-0.398063	-0.313261	2.32722	0.128333	0.999641
hsa-miR-362-5p	-0.144893	0.339449	0.731238	0.393253	0.999408		-0.157876	0.351288	0.748744	0.387664	0.999641
hsa-miR-363-3p	0.0143718	8.64266	0.0138077	0.906548	0.999408		0.0753887	8.64189	0.325672	0.568707	0.999641
hsa-miR-363-5p	0.0391415	0.35686	0.110911	0.739372	0.999408		0.101393	0.3566	0.625092	0.429875	0.999641
hsa-miR-365a-3p|hsa-miR-365b-3p	0.156051	2.20019	0.528819	0.467745	0.999408		0.1141	2.26697	0.248074	0.618851	0.999641
hsa-miR-3679-5p	0.040864	1.40933	0.171804	0.678848	0.999408		0.0763344	1.40889	0.518255	0.472227	0.999641
hsa-miR-3688-3p	0.100477	0.24375	0.350179	0.554515	0.999408		0.279315	0.245366	2.35212	0.126317	0.999641
hsa-miR-369-3p	0.110597	6.7692	0.387709	0.534041	0.999408		0.151768	6.77233	0.597281	0.440313	0.999641
hsa-miR-369-5p	0.0997685	4.59996	0.472686	0.492354	0.999408		0.0887648	4.59786	0.316563	0.574161	0.999641
hsa-miR-370-3p	-0.0379734	8.58978	0.0692476	0.79264	0.999408		-0.00178096	8.59026	0.000128359	0.990969	0.999641
hsa-miR-370-5p	0.116285	-0.0823071	0.479123	0.489425	0.999408		0.272402	-0.0749019	2.27163	0.132964	0.999641
hsa-miR-374a-3p	0.0968816	4.45542	1.44548	0.230327	0.999408		0.154709	4.45574	3.21972	0.0739066	0.999641
hsa-miR-374a-5p	-0.0516647	8.26009	0.249736	0.617675	0.999408		0.0072267	8.26471	0.00420043	0.948374	0.999641
hsa-miR-374b-3p	0.0457202	2.81836	0.223635	0.636673	0.999408		0.139605	2.8182	1.84455	0.175585	0.999641
hsa-miR-374b-5p	-0.0708496	8.27294	0.501605	0.479417	0.999408		-0.0254468	8.27629	0.0554077	0.814091	0.999641
hsa-miR-374c-5p	-0.0607538	1.45838	0.345205	0.55734	0.999408		-0.0391872	1.45958	0.12128	0.72793	0.999641
hsa-miR-375	0.0856144	4.69342	0.264604	0.607403	0.999408		0.0929854	4.69535	0.268089	0.605053	0.999641
hsa-miR-376a-3p	0.142475	2.42783	0.710647	0.399988	0.999408		0.219146	2.42195	1.42398	0.233828	0.999641
hsa-miR-376c-3p	0.141541	2.45992	0.708892	0.40057	0.999408		0.222131	2.46076	1.48099	0.224713	0.999641
hsa-miR-377-3p	0.129578	1.71895	0.621517	0.431187	0.999408		0.172155	1.72017	0.904334	0.342497	0.999641
hsa-miR-377-5p	-0.0312392	0.739576	0.0330424	0.855898	0.999408		0.0143971	0.746258	0.00607282	0.937944	0.999641
hsa-miR-378a-3p	0.0480628	7.44945	0.197174	0.657374	0.999408		0.0701324	7.45289	0.356576	0.550929	0.999641
hsa-miR-378a-5p	0.0334319	1.72919	0.0404691	0.84072	0.999408		-0.0163977	1.74268	0.00811443	0.928292	0.999641
hsa-miR-378c	0.164694	0.62945	1.1414	0.286326	0.999408		0.180857	0.634776	1.17437	0.2795	0.999641
hsa-mir-378c	-0.013942	1.95493	0.011142	0.916015	0.999408		-0.0160393	1.95459	0.0124433	0.911266	0.999641
hsa-miR-378d	0.0660075	2.04248	0.283737	0.594708	0.999408		0.106147	2.04462	0.625145	0.429855	0.999641
hsa-miR-378e	0.0727871	-0.261064	0.225126	0.635552	0.999408		0.110589	-0.256104	0.441493	0.506986	0.999641
hsa-miR-378f	0.113072	-0.435995	0.567984	0.451729	0.999408		0.134849	-0.432078	0.700623	0.403336	0.999641
hsa-miR-378g	-0.0255074	0.0595996	0.0440648	0.833894	0.999408		0.0281753	0.0598617	0.0459487	0.830436	0.999641
hsa-miR-378i	0.0816687	2.62501	0.527949	0.468111	0.999408		0.122433	2.62461	1.00589	0.316814	0.999641
hsa-miR-379-3p	0.159965	3.63918	1.16385	0.281649	0.999408		0.21475	3.64123	1.7917	0.181877	0.999641
hsa-miR-379-5p	-0.0212329	6.82391	0.0244061	0.875975	0.999408		0.0600664	6.82985	0.167934	0.682289	0.999641
hsa-miR-380-3p	0.0229826	-0.176906	0.0130986	0.908968	0.999408		0.131958	-0.161264	0.355463	0.551551	0.999641
hsa-miR-380-5p	0.044786	-0.212923	0.0685148	0.793715	0.999408		0.121315	-0.209925	0.429121	0.512994	0.999641
hsa-miR-381-3p	0.0329573	7.69569	0.0580775	0.809747	0.999408		0.0574852	7.69594	0.150223	0.698636	0.999641
hsa-miR-382-3p	0.228488	4.34595	2.51664	0.11384	0.999408		0.303598	4.34987	3.71737	0.0549277	0.999641
hsa-miR-382-5p	0.159587	6.26328	1.48762	0.223669	0.999408		0.222762	6.26718	2.43209	0.120079	0.999641
hsa-miR-3909	0.101042	0.767671	0.52554	0.469126	0.999408		0.100036	0.774117	0.437187	0.509063	0.999641
hsa-miR-3912-3p	0.173178	-0.411185	1.02777	0.311606	0.999408		0.257084	-0.414324	1.94202	0.164628	0.999641
hsa-miR-3913-5p	-0.0266669	0.601082	0.0533552	0.817502	0.999408		0.0190781	0.60071	0.0230831	0.879358	0.999641
hsa-miR-3920	0.0635119	0.321174	0.284965	0.593912	0.999408		0.0890875	0.320969	0.484536	0.486991	0.999641
hsa-miR-3928-3p	-0.16036	1.78627	5.01069	0.0260203	0.999408		-0.0877668	1.78773	1.30993	0.253449	0.999641
hsa-miR-3940-3p	0.252122	-0.460858	1.57082	0.21119	0.999408		0.295178	-0.461676	1.84594	0.175422	0.999641
hsa-miR-409-3p	0.19419	8.40844	1.76072	0.185675	0.999408		0.1857	8.41274	1.37138	0.242636	0.999641
hsa-miR-409-5p	0.0934041	3.82686	0.391751	0.531918	0.999408		0.204474	3.83138	1.57104	0.211171	0.999641
hsa-miR-410-3p	0.284959	4.45037	3.20276	0.0746536	0.999408		0.356205	4.4518	4.13244	0.043075	0.999641
hsa-miR-411-3p	0.054399	4.3278	0.140588	0.707997	0.999408		0.11621	4.33052	0.544773	0.461121	0.999641
hsa-miR-411-5p	0.00171697	5.83569	0.00014982	0.990243	0.999408		0.0622386	5.84251	0.166704	0.683391	0.999641
hsa-miR-412-5p	0.411626	-0.0957196	3.28918	0.0708669	0.999408		0.401121	-0.0929253	2.46614	0.117528	0.999641
hsa-miR-421	-0.0196016	5.55852	0.0534413	0.817358	0.999408		0.0302716	5.55964	0.109336	0.741165	0.999641
hsa-miR-423-3p	0.0386584	11.3039	0.586493	0.444459	0.999408		0.0732325	11.3042	1.80758	0.17996	0.999641
hsa-miR-423-5p	0.0901051	11.9651	1.92635	0.166322	0.999408		0.109982	11.9653	2.47222	0.117078	0.999641
hsa-miR-424-3p	0.0732991	4.23121	0.524962	0.469371	0.999408		0.0338893	4.23185	0.0985113	0.753873	0.999641
hsa-miR-424-5p	-0.108304	2.54682	0.449795	0.503015	0.999408		-0.0980689	2.5519	0.318698	0.572873	0.999641
hsa-miR-425-3p	-0.0260072	6.46106	0.0699313	0.791642	0.999408		0.0213477	6.46243	0.0405947	0.840478	0.999641
hsa-miR-425-5p	-0.044256	8.46474	0.259057	0.611192	0.999408		-0.00388106	8.46741	0.00172414	0.966911	0.999641
hsa-miR-4286	-0.0448437	3.04793	0.0964707	0.756351	0.999408		-0.0233942	3.06311	0.0223751	0.881209	0.999641
hsa-miR-429	0.155599	2.51323	1.08115	0.299388	0.999408		0.074029	2.53834	0.211493	0.64598	0.999641
hsa-miR-431-3p	-0.073129	0.0131929	0.157251	0.692018	0.999408		-0.00452166	0.0205243	0.00044432	0.983199	0.999641
hsa-miR-431-5p	0.0178826	3.47823	0.0124644	0.91119	0.999408		0.0394208	3.48009	0.0515311	0.820597	0.999641
hsa-miR-432-5p	0.0201573	6.16865	0.0211673	0.884435	0.999408		0.0432137	6.17027	0.0838088	0.772429	0.999641
hsa-miR-4326	0.0738798	3.16582	0.124093	0.724917	0.999408		0.0486071	3.16308	0.0451489	0.831895	0.999641
hsa-miR-433-3p	0.0677778	5.57846	0.228688	0.632892	0.999408		0.118964	5.58536	0.604129	0.437707	0.999641
hsa-miR-4429	-0.0680978	2.19989	1.09451	0.296425	0.999408		-0.0405049	2.20179	0.335969	0.562662	0.999641
hsa-miR-4433b-3p	0.0719832	6.46611	0.333555	0.564063	0.999408		-0.00923743	6.46738	0.00474701	0.945123	0.999641
hsa-miR-4433b-5p	0.0786209	7.92131	0.307385	0.579756	0.999408		-0.0195052	7.92025	0.0157927	0.90009	0.999641
hsa-miR-4435	-0.00566636	1.44013	0.00399152	0.949672	0.999408		-0.00493715	1.44193	0.00273184	0.958356	0.999641
hsa-miR-4446-3p	-0.0293764	4.8641	0.17022	0.680249	0.999408		-0.0107288	4.86484	0.0196985	0.88849	0.999641
hsa-miR-4470	-0.168467	0.143433	2.38466	0.123722	0.999408		-0.150016	0.144648	1.54755	0.214607	0.999641
hsa-miR-4473	-0.131484	1.00834	1.92604	0.166356	0.999408		-0.156112	1.01142	2.31086	0.129677	0.999641
hsa-miR-4504	-0.118776	-0.740016	0.479055	0.489456	0.999408		-0.104386	-0.738274	0.305037	0.581212	0.999641
hsa-miR-450a-2-3p	0.0178232	-0.347182	0.0123295	0.91167	0.999408		0.0720265	-0.349394	0.177024	0.674287	0.999641
hsa-miR-450a-5p	0.0215455	4.30221	0.0347383	0.852287	0.999408		0.000431809	4.30257	1.21324e-05	0.997223	0.999641
hsa-miR-450b-5p	0.084853	3.81802	0.576248	0.44846	0.999408		0.0997159	3.81764	0.68717	0.407882	0.999641
hsa-miR-4511	0.0860365	-0.0148118	0.393131	0.531197	0.999408		0.148341	-0.0146774	1.00778	0.31636	0.999641
hsa-miR-451a	-0.088116	13.8246	0.191037	0.66241	0.999408		0.0757563	13.8282	0.119276	0.730097	0.999641
hsa-miR-452-5p	0.0402169	3.18291	0.100377	0.751627	0.999408		0.0589013	3.18699	0.190291	0.663034	0.999641
hsa-miR-4533	0.00689812	-0.484963	0.00246605	0.960431	0.999408		-0.0225423	-0.484699	0.021339	0.883971	0.999641
hsa-miR-454-3p	-0.104826	3.59708	0.52694	0.468535	0.999408		-0.0359223	3.60151	0.0531954	0.817773	0.999641
hsa-miR-454-5p	0.0156761	3.13915	0.0504059	0.822531	0.999408		0.0652634	3.13946	0.74675	0.388296	0.999641
hsa-miR-455-3p	0.209611	-0.235023	0.719666	0.397018	0.999408		0.155458	-0.172348	0.370236	0.543402	0.999641
hsa-miR-455-5p	0.0671891	1.14515	0.128448	0.720331	0.999408		-0.0726877	1.17786	0.137136	0.711444	0.999641
hsa-miR-4645-3p	0.00719087	0.507377	0.00468273	0.98464	0.999408		0.0358839	0.505676	0.0994074	0.752793	0.999641
hsa-miR-4646-3p	0.130934	-0.314695	0.735396	0.391913	0.999408		0.143559	-0.312465	0.743868	0.389212	0.999641
hsa-miR-4659a-3p	-0.106334	1.38322	1.04469	0.307664	0.999408		-0.0744741	1.38192	0.441001	0.507223	0.999641
hsa-miR-4659b-3p	0.0152258	2.76482	0.0372603	0.847084	0.999408		0.0631028	2.76847	0.551367	0.458424	0.999641
hsa-miR-4659b-5p	0.187934	-0.412209	1.56716	0.211722	0.999408		0.182868	-0.411177	1.29679	0.255839	0.999641
hsa-miR-4662a-5p	0.0726542	1.3068	0.558271	0.455619	0.999408		0.0926229	1.30778	0.760218	0.384057	0.999641
hsa-miR-4665-5p	-0.0424588	2.07668	0.287768	0.592104	0.999408		-0.00497702	2.07684	0.00347816	0.953016	0.999641
hsa-miR-4676-3p	-0.0271432	0.613214	0.0641175	0.800298	0.999408		0.0265524	0.612996	0.052358	0.819188	0.999641
hsa-miR-4677-3p	0.0803957	0.668146	0.849644	0.35749	0.999408		0.10692	0.669311	1.25647	0.263344	0.999641
hsa-miR-4685-3p	0.278469	-0.47441	2.93986	0.0875854	0.999408		0.414498	-0.474122	5.59621	0.0187266	0.999641
hsa-miR-4701-5p	-0.0484315	-0.576198	0.0727963	0.787518	0.999408		0.0755843	-0.567924	0.150358	0.698508	0.999641
hsa-miR-4732-3p	-0.0941166	0.753867	0.184619	0.667782	0.999408		-0.0764837	0.758583	0.100946	0.75095	0.999641
hsa-miR-4732-5p	-0.232079	1.80351	1.21548	0.271248	0.999408		-0.0277136	1.81353	0.0144456	0.904425	0.999641
hsa-miR-4738-3p	0.0263108	-0.288235	0.0428702	0.836129	0.999408		0.050568	-0.288405	0.139519	0.709061	0.999641
hsa-miR-4742-3p	-0.0628443	0.188604	0.267756	0.605272	0.999408		-0.125036	0.196778	0.904399	0.34248	0.999641
hsa-miR-4742-5p	-0.0593075	0.482163	0.227367	0.633875	0.999408		-0.0170893	0.482127	0.0162048	0.898802	0.999641
hsa-miR-4746-5p	-0.0925152	1.50662	1.16997	0.280389	0.999408		-0.0769021	1.50598	0.69727	0.404462	0.999641
hsa-miR-4750-5p	0.114173	-0.444604	0.82021	0.36594	0.999408		0.0900273	-0.443507	0.444651	0.505472	0.999641
hsa-miR-4755-5p	0.0270154	-0.222439	0.0472435	0.955818	0.999408		0.028518	-0.222118	0.0449648	0.981896	0.999641
hsa-miR-4772-3p	-0.101299	-0.430778	0.17166	0.678975	0.999408		-0.00254303	-0.42272	7.55917e-05	0.99307	0.999641
hsa-miR-4772-5p	-0.258762	-0.8732	0.999108	0.318437	0.999408		-0.249031	-0.868593	0.785835	0.376174	0.999641
hsa-miR-483-3p	-0.00408938	1.11883	0.000420161	0.983662	0.999408		-0.0578777	1.13537	0.0709162	0.790217	0.999641
hsa-miR-483-5p	0.283498	2.94876	2.68972	0.102182	0.999408		0.261312	2.95538	2.04856	0.15354	0.999641
hsa-miR-484	0.00297731	9.92009	0.000900142	0.976088	0.999408		0.0316096	9.9221	0.0863645	0.769083	0.999641
hsa-miR-485-3p	0.24136	4.25618	2.00082	0.158386	0.999408		0.231307	4.26342	1.53623	0.216287	0.999641
hsa-miR-485-5p	0.136555	3.97714	1.02943	0.311216	0.999408		0.142801	3.97985	0.957985	0.328596	0.999641
hsa-miR-486-3p	-0.0876119	6.25157	0.517831	0.472401	0.999408		-0.0407015	6.25228	0.0937856	0.759661	0.999641
hsa-miR-486-5p	-0.116993	12.1373	0.764552	0.382698	0.999408		0.0249068	12.1421	0.0297913	0.863098	0.999641
hsa-miR-487a-3p	0.268682	1.26258	2.26559	0.133464	0.999408		0.286573	1.26137	2.12286	0.146311	0.999641
hsa-miR-487a-5p	0.302792	1.92828	3.28857	0.0708927	0.999408		0.30275	1.93479	2.80824	0.094972	0.999641
hsa-miR-487b-3p	0.0679213	5.00849	0.164887	0.685024	0.999408		0.0973056	5.01469	0.282761	0.595347	0.999641
hsa-miR-490-3p	-0.147958	0.152237	0.705236	0.401785	0.999408		-0.140516	0.159516	0.556616	0.456295	0.999641
hsa-miR-491-5p	-0.13843	0.601684	1.13666	0.287328	0.999408		-0.071024	0.606669	0.255237	0.613835	0.999641
hsa-miR-493-3p	-0.00587895	6.22371	0.00165092	0.96762	0.999408		0.0151817	6.22733	0.00934113	0.923078	0.999641
hsa-miR-493-5p	0.0807567	7.69107	0.324709	0.569273	0.999408		0.153855	7.69564	1.00972	0.315895	0.999641
hsa-miR-494-3p	0.0784856	6.25454	0.224633	0.635922	0.999408		0.124231	6.25712	0.467833	0.494589	0.999641
hsa-miR-495-3p	0.0811735	6.74807	0.308432	0.579112	0.999408		0.0975925	6.75079	0.375176	0.540727	0.999641
hsa-miR-496	0.137596	1.57154	0.58339	0.445665	0.999408		0.171966	1.57675	0.74298	0.389495	0.999641
hsa-miR-497-5p	-0.000318673	1.11311	4.40817e-06	0.998326	0.999408		0.0557858	1.11988	0.120958	0.728277	0.999641
hsa-miR-499a-5p	0.0545054	3.91119	0.163299	0.686463	0.999408		0.100902	3.91376	0.469133	0.493991	0.999641
hsa-miR-5001-3p	-0.0464261	-0.490998	0.0700952	0.791404	0.999408		-0.037731	-0.489629	0.0396116	0.842396	0.999641
hsa-miR-500a-3p	-0.0989598	4.4361	0.563944	0.45334	0.999408		-0.0285266	4.438	0.0404306	0.840797	0.999641
hsa-miR-5010-3p	-0.143525	1.5928	2.343	0.127037	0.999408		-0.0781304	1.59407	0.59941	0.4395	0.999641
hsa-miR-5010-5p	-0.037813	0.932302	0.137691	0.710883	0.999408		-0.0263487	0.932917	0.0579454	0.809961	0.999641
hsa-miR-501-3p	-0.0931298	4.8089	0.484124	0.487169	0.999408		-0.0142292	4.81027	0.00957851	0.92211	0.999641
hsa-miR-501-5p	0.00556556	0.0579121	0.00137643	0.970433	0.999408		0.050246	0.0603253	0.0970931	0.755594	0.999641
hsa-miR-502-3p	-0.0811901	4.05953	0.281288	0.596302	0.999408		-0.00669034	4.06098	0.00164167	0.967711	0.999641
hsa-miR-503-5p	0.0826226	3.94298	0.555808	0.456614	0.999408		0.110079	3.9402	0.871454	0.351411	0.999641
hsa-miR-504-5p	0.064475	0.996247	0.395993	0.529707	0.999408		0.0642408	0.997451	0.333179	0.564288	0.999641
hsa-miR-505-3p	0.031718	5.02278	0.100977	0.75091	0.999408		0.0583251	5.02914	0.30161	0.583342	0.999641
hsa-miR-505-5p	-0.0259854	4.52638	0.135169	0.713425	0.999408		-0.0171672	4.52803	0.0507367	0.821962	0.999641
hsa-miR-511-5p	-0.125755	3.26175	0.766638	0.382051	0.999408		-0.169056	3.26962	1.20949	0.272441	0.999641
hsa-miR-514a-3p	-0.0330252	0.423258	0.0586841	0.808775	0.999408		-0.0269459	0.426049	0.0335945	0.854714	0.999641
hsa-miR-516b-5p	-0.247086	-0.17955	1.7227	0.190479	0.999408		-0.241681	-0.178736	1.37535	0.241958	0.999641
hsa-miR-5187-5p	0.0614735	-0.313991	0.231755	0.630622	0.999408		0.0109413	-0.315896	0.00665154	0.935061	0.999641
hsa-miR-5189-3p	0.0775355	0.708318	0.208436	0.648369	0.999408		0.103128	0.711361	0.317782	0.573425	0.999641
hsa-miR-5189-5p	-0.0796088	1.01133	0.659339	0.417521	0.999408		-0.0397671	1.01243	0.141061	0.707532	0.999641
hsa-miR-5193	-0.0543505	0.742808	0.204409	0.651554	0.999408		-0.0384451	0.744994	0.0863384	0.769117	0.999641
hsa-miR-532-3p	-0.153778	2.19778	0.982122	0.322578	0.999408		-0.0699287	2.1969	0.17174	0.678908	0.999641
hsa-miR-532-5p	-0.00100479	7.39568	9.10387e-05	0.992394	0.999408		0.0490926	7.39235	0.188675	0.664379	0.999641
hsa-miR-539-3p	0.227627	3.7835	1.95679	0.163024	0.999408		0.291731	3.78648	2.70779	0.101056	0.999641
hsa-miR-539-5p	-0.0280062	0.320473	0.0270476	0.869493	0.999408		0.0266707	0.330652	0.0209099	0.885136	0.999641
hsa-miR-542-3p	0.128954	2.4847	1.5124	0.219862	0.999408		0.134791	2.48378	1.41319	0.235602	0.999641
hsa-miR-543	0.206727	7.68675	2.3202	0.128894	0.999408		0.165634	7.68659	1.27492	0.259876	0.999641
hsa-miR-544b	-0.617277	-0.507343	3.06478	0.0811611	0.999408		-0.403581	-0.517545	1.07141	0.30158	0.999641
hsa-miR-548a-3p	0.0167016	2.62826	0.0202189	0.887035	0.999408		-0.00423579	2.6365	0.00110235	0.973539	0.999641
hsa-miR-548aa|hsa-miR-548t-3p	-0.00774656	-0.315984	0.00256996	0.959607	0.999408		0.0607575	-0.312504	0.135238	0.713359	0.999641
hsa-miR-548ad-5p|hsa-miR-548ae-5p	-0.0193559	2.31356	0.0270815	0.869412	0.999408		0.0594533	2.312	0.219463	0.639838	0.999641
hsa-miR-548ad-5p|hsa-miR-548ae-5p|hsa-miR-548ay-5p	0.0027975	2.76055	0.000872658	0.976455	0.999408		0.0533423	2.76056	0.273983	0.601114	0.999641
hsa-miR-548ad-5p|hsa-miR-548ae-5p|hsa-miR-548ay-5p|hsa-miR-548d-5p	0.0200529	3.04272	0.0522137	0.819431	0.999408		0.0680444	3.04196	0.519796	0.47157	0.999641
hsa-miR-548ag	0.00132537	1.84422	0.000267798	0.986956	0.999408		0.079159	1.84289	0.861275	0.354235	0.999641
hsa-miR-548ah-3p|hsa-miR-548av-3p	-0.124652	1.05178	2.24618	0.135133	0.999408		-0.106944	1.05355	1.42116	0.234289	0.999641
hsa-miR-548am-3p	-0.0270341	0.623183	0.0950516	0.788933	0.999408		0.0171678	0.623608	0.0328402	0.856336	0.999641
hsa-miR-548ap-5p|hsa-miR-548j-5p	-0.130912	3.04894	2.73557	0.0993185	0.999408		-0.069507	3.04851	0.67992	0.410363	0.999641
hsa-miR-548aq-3p	0.0554102	0.795464	0.187792	0.665112	0.999408		0.0868414	0.802476	0.393041	0.53125	0.999641
hsa-miR-548ar-3p	-0.209781	-0.092276	2.4987	0.115131	0.999408		-0.219672	-0.0921737	2.32814	0.128258	0.999641
hsa-miR-548av-3p	-0.0699699	2.51559	1.07151	0.301547	0.999408		-0.0383957	2.51573	0.27933	0.597588	0.999641
hsa-miR-548av-3p|hsa-miR-548o-3p	-0.0548607	3.14071	0.690375	0.406783	0.999408		-0.0306088	3.14144	0.182171	0.669864	0.999641
hsa-miR-548av-5p|hsa-miR-548k	-0.0628386	1.80091	0.527318	0.468376	0.999408		0.0257475	1.80092	0.0769579	0.781681	0.999641
hsa-miR-548az-5p	0.0201533	0.143652	0.0533785	0.817463	0.999408		0.0140564	0.144248	0.0224792	0.880934	0.999641
hsa-miR-548e-3p	0.0047573	4.00377	0.0048413	0.944581	0.999408		0.0742696	4.00541	1.03241	0.310528	0.999641
hsa-miR-548j-3p	-0.0629964	1.7052	0.413459	0.520774	0.999408		-0.0197994	1.71423	0.0352094	0.851303	0.999641
hsa-miR-548j-5p	-0.0851723	1.05668	0.417845	0.518572	0.999408		0.00125389	1.05809	9.33272e-05	0.992299	0.999641
hsa-miR-548l	-0.0254173	0.415755	0.0516166	0.820449	0.999408		-0.0434761	0.41777	0.128479	0.720303	0.999641
hsa-miR-548n	-0.0544071	-0.0669847	0.218197	0.67227	0.999408		0.0560613	-0.0604508	0.194278	0.659743	0.999641
hsa-miR-548u	0.117743	0.528993	1.43096	0.232676	0.999408		0.113934	0.528962	1.15703	0.28307	0.999641
hsa-miR-550a-3-5p	-0.0145551	1.8673	0.0183595	0.892321	0.999408		0.0265629	1.86601	0.0519656	0.819855	0.999641
hsa-miR-550a-3-5p|hsa-miR-550a-5p	-0.0595824	2.2902	0.378448	0.538962	0.999408		-0.028331	2.29049	0.0720426	0.788596	0.999641
hsa-miR-550a-3p	0.0362165	-0.445498	0.0282392	0.866676	0.999408		0.102374	-0.433296	0.18933	0.663832	0.999641
hsa-miR-552-3p	0.233283	-0.474278	2.25466	0.134401	0.999408		0.425366	-0.475471	6.55215	0.0110366	0.999641
hsa-miR-556-3p	0.00961931	2.61323	0.00684601	0.93412	0.999408		0.0367594	2.61961	0.0840756	0.772077	0.999641
hsa-miR-556-5p	-0.104838	2.85373	1.33076	0.249707	0.999408		-0.0631433	2.85445	0.410829	0.522108	0.999641
hsa-miR-5582-3p	0.106801	-0.454045	0.422765	0.516123	0.999408		0.0795275	-0.45353	0.200001	0.655089	0.999641
hsa-miR-5586-5p	0.0622498	-0.598139	0.119372	0.72999	0.999408		0.0963788	-0.602558	0.244046	0.621712	0.999641
hsa-miR-574-3p	0.0408411	4.696	0.147075	0.701653	0.999408		0.06441	4.70238	0.306814	0.580114	0.999641
hsa-miR-574-5p	0.0363095	4.61473	0.257386	0.612343	0.999408		0.0273066	4.61622	0.125722	0.723195	0.999641
hsa-miR-576-3p	-0.0211764	4.24137	0.0941733	0.759178	0.999408		0.000936947	4.24256	0.000155474	0.990061	0.999641
hsa-miR-576-5p	-0.0856548	3.6571	0.657479	0.418178	0.999408		-0.0330707	3.65753	0.0827776	0.773795	0.999641
hsa-miR-579-5p	-0.0643749	-0.39153	0.20262	0.652982	0.999408		-0.0279976	-0.39096	0.0332004	0.855559	0.999641
hsa-miR-582-3p	0.0505313	-0.651377	0.0534874	0.817281	0.999408		-0.016708	-0.649347	0.00504558	0.943426	0.999641
hsa-miR-582-5p	-0.265844	-0.772537	0.876187	0.350099	0.999408		-0.132987	-0.755577	0.176695	0.674573	0.999641
hsa-miR-584-5p	0.0556046	8.17482	0.575621	0.448707	0.999408		0.0713273	8.17492	0.820622	0.365829	0.999641
hsa-miR-589-5p	-0.0375921	3.03639	0.254542	0.614313	0.999408		0.00489629	3.03831	0.00366419	0.951778	0.999641
hsa-miR-590-3p	-0.127763	3.79442	0.944892	0.331908	0.999408		-0.0756354	3.80313	0.286419	0.592978	0.999641
hsa-miR-598-3p	-0.0383218	2.65461	0.168177	0.682068	0.999408		0.00484298	2.65809	0.00229303	0.961844	0.999641
hsa-miR-605-3p	-0.1656	1.58757	2.49727	0.115234	0.999408		-0.167507	1.58773	2.14627	0.144114	0.999641
hsa-miR-610	-0.0668342	-0.458502	0.196717	0.657745	0.999408		0.0796675	-0.457788	0.235176	0.628117	0.999641
hsa-miR-615-3p	0.302566	0.327215	2.54742	0.111664	0.999408		0.260822	0.341566	1.61954	0.204282	0.999641
hsa-miR-616-5p	-0.0513751	-0.490912	0.0760161	0.782985	0.999408		-0.107361	-0.488435	0.278473	0.598149	0.999641
hsa-miR-618	-0.0365238	0.978991	0.0281833	0.866806	0.999408		0.0571404	0.995448	0.0607343	0.805532	0.999641
hsa-miR-624-5p	-0.185987	0.93273	1.13541	0.287593	0.999408		-0.0437246	0.928673	0.0541634	0.816152	0.999641
hsa-miR-625-3p	-0.0710618	7.00335	0.539346	0.463352	0.999408		-0.150512	7.01014	2.14195	0.144517	0.999641
hsa-miR-625-5p	-0.154088	3.32136	1.28821	0.257402	0.999408		-0.160269	3.33371	1.22696	0.269013	0.999641
hsa-miR-627-3p	-0.024479	1.11652	0.0370621	0.847486	0.999408		0.00184479	1.12056	0.000165268	0.989753	0.999641
hsa-miR-628-3p	0.0169328	5.10564	0.0699595	0.791601	0.999408		0.0255302	5.10742	0.135087	0.713511	0.999641
hsa-miR-628-5p	0.00813879	3.95358	0.00825002	0.927696	0.999408		0.0560657	3.9536	0.33956	0.560584	0.999641
hsa-miR-629-5p	0.00605058	5.97918	0.00571293	0.939807	0.999408		0.0782894	5.97944	0.835132	0.361631	0.999641
hsa-miR-641	-0.0856578	3.7793	0.961722	0.327646	0.999408		-0.0849427	3.77976	0.803705	0.370809	0.999641
hsa-miR-642a-3p	0.2135	0.742918	1.53106	0.217047	0.999408		0.186883	0.743284	0.97875	0.323419	0.999641
hsa-miR-6503-3p	-0.0756349	0.469924	0.207795	0.648874	0.999408		-0.00174428	0.469206	9.51335e-05	0.992225	0.999641
hsa-miR-6511a-3p	-0.0660792	0.929679	0.3573	0.550519	0.999408		-0.00668348	0.930315	0.00320441	0.954901	0.999641
hsa-miR-6511b-3p	0.118313	-0.0148591	0.659887	0.417328	0.999408		0.159226	-0.0153208	1.00447	0.317154	0.999641
hsa-miR-6513-3p	0.115703	0.867877	0.872816	0.351026	0.999408		0.145049	0.873144	1.22059	0.270257	0.999641
hsa-miR-6514-5p	0.0642714	-0.173118	0.270168	0.603652	0.999408		0.186888	-0.169878	2.01604	0.156831	0.999641
hsa-miR-6515-3p	-0.0678168	0.318684	0.33303	0.56437	0.999408		-0.0568042	0.318437	0.200848	0.654407	0.999641
hsa-miR-6515-5p	-0.0797693	0.98302	0.747895	0.387924	0.999408		-0.0768321	0.986399	0.598828	0.439722	0.999641
hsa-miR-651-5p	0.0570135	3.25318	0.309075	0.578716	0.999408		0.145864	3.25252	1.73194	0.189312	0.999641
hsa-miR-6516-3p	0.131145	0.591057	1.42989	0.232849	0.999408		0.156066	0.592292	1.73349	0.189114	0.999641
hsa-miR-6516-5p	-0.0370165	2.24592	0.187243	0.665573	0.999408		-0.0256465	2.24588	0.0768835	0.781784	0.999641
hsa-miR-652-3p	-0.105658	7.22934	1.00917	0.316018	0.999408		-0.0726607	7.23718	0.407615	0.523739	0.999641
hsa-miR-654-3p	0.164036	7.088	1.38409	0.24046	0.999408		0.213499	7.09159	1.99941	0.158546	0.999641
hsa-miR-654-5p	0.00547133	4.25815	0.00159182	0.968205	0.999408		0.0269476	4.25664	0.0329836	0.856026	0.999641
hsa-miR-655-3p	0.0362367	2.21674	0.040991	0.83971	0.999408		0.144514	2.22238	0.552117	0.458119	0.999641
hsa-miR-656-3p	0.199764	5.09298	1.45216	0.229255	0.999408		0.238643	5.09529	1.72755	0.189871	0.999641
hsa-miR-659-5p	-0.160632	0.708266	3.42614	0.0652827	0.999408		-0.0961917	0.713054	1.06034	0.32857	0.999641
hsa-miR-660-5p	-0.0919525	3.49167	0.349506	0.554896	0.999408		-0.0264042	3.49205	0.0245128	0.875708	0.999641
hsa-miR-664a-3p	0.0457893	3.26463	0.192861	0.660903	0.999408		0.12317	3.26888	1.19612	0.275101	0.999641
hsa-miR-664a-5p	-0.051392	5.15536	1.06252	0.303579	0.999408		-0.0298993	5.15681	0.307008	0.579994	0.999641
hsa-miR-664b-3p	0.172722	-0.554022	1.04828	0.306836	0.999408		0.199696	-0.554828	1.20638	0.273056	0.999641
hsa-miR-664b-5p	0.128418	0.0964323	1.42811	0.23314	0.999408		0.10856	0.100731	0.874449	0.350586	0.999641
hsa-miR-671-3p	-0.0705739	4.73968	0.764834	0.382611	0.999408		-0.0943725	4.74082	1.18326	0.277692	0.999641
hsa-miR-671-5p	-0.149402	1.05042	1.43457	0.232089	0.999408		-0.0978345	1.04888	0.516444	0.473002	0.999641
hsa-miR-6721-5p	-0.2321	1.01555	4.01691	0.0460619	0.999408		-0.181386	1.01783	2.08528	0.149918	0.999641
hsa-miR-6735-5p	0.0126579	-0.415369	0.00950515	0.922407	0.999408		0.0713053	-0.4145	0.257307	0.770412	0.999641
hsa-miR-6741-3p	0.0535736	1.54429	0.318074	0.573243	0.999408		0.014016	1.5463	0.0187519	0.891185	0.999641
hsa-miR-6741-5p	-0.111037	1.39646	1.26157	0.26237	0.999408		-0.109991	1.39702	1.05657	0.304946	0.999641
hsa-miR-6747-3p	0.122666	0.811618	1.24279	0.265942	0.999408		0.0882741	0.814286	0.552841	0.457824	0.999641
hsa-miR-6772-3p	-0.0705385	0.24579	0.342151	0.559087	0.999408		-0.0797665	0.245818	0.369682	0.543703	0.999641
hsa-miR-6787-3p	0.150718	-0.554311	0.771049	0.380687	0.999408		0.0740391	-0.546407	0.157947	0.691377	0.999641
hsa-miR-6803-3p	0.0346469	-0.041061	0.0516952	0.820314	0.999408		0.114561	-0.040689	0.480158	0.488963	0.999641
hsa-miR-6819-3p	0.0967703	0.445267	0.647094	0.421873	0.999408		0.147253	0.444835	1.27912	0.259095	0.999641
hsa-miR-6837-3p	0.117009	-0.0355454	1.16479	0.281453	0.999408		0.128765	-0.0337393	1.21334	0.27168	0.999641
hsa-miR-6842-3p	-0.0732305	4.34518	1.16627	0.281149	0.999408		-0.0263654	4.34379	0.131314	0.717365	0.999641
hsa-miR-6842-5p	-0.100621	0.822223	1.30996	0.253432	0.999408		-0.0481472	0.826896	0.258614	0.611501	0.999641
hsa-miR-6843-3p	-0.109522	1.3402	1.20684	0.272954	0.999408		-0.132358	1.34158	1.51044	0.220172	0.999641
hsa-miR-6852-3p	-0.0102283	1.16284	0.0108481	0.917126	0.999408		-0.0509924	1.16418	0.231189	0.631044	0.999641
hsa-miR-6852-5p	-0.0383475	3.72487	0.266064	0.606414	0.999408		-0.000113441	3.72462	1.94071e-06	0.99889	0.999653
hsa-miR-6861-3p	-0.126557	-0.178721	0.783255	0.376948	0.999408		-0.0572176	-0.176282	0.135363	0.713231	0.999641
hsa-miR-6866-5p	0.0146908	0.531116	0.0217097	0.882974	0.999408		0.0727298	0.533481	0.457146	0.499556	0.999641
hsa-miR-6868-3p	0.21491	0.293372	1.13478	0.287725	0.999408		0.232935	0.296804	1.15815	0.282838	0.999641
hsa-miR-6877-5p	-0.151165	0.426568	2.4052	0.122124	0.999408		-0.0707329	0.424846	0.461591	0.49748	0.999641
hsa-miR-708-3p	0.0491009	-0.249121	0.0673877	0.79538	0.999408		0.0485987	-0.248921	0.0566251	0.812097	0.999641
hsa-miR-7110-3p	0.215435	0.490786	2.02329	0.156077	0.999408		0.207736	0.492491	1.58193	0.2096	0.999641
hsa-miR-7-1-3p	-0.0461363	3.01909	0.136008	0.712576	0.999408		0.0115243	3.0268	0.00731051	0.931928	0.999641
hsa-miR-744-3p	-0.000338678	1.1571	8.96585e-06	0.997613	0.999408		0.042145	1.15936	0.129103	0.719653	0.999641
hsa-miR-744-5p	-0.0257729	9.73129	0.254598	0.614274	0.999408		2.88912e-05	9.73234	1.89107e-07	0.999653	0.999653
hsa-miR-758-3p	-0.0429089	2.68605	0.0808815	0.776328	0.999408		0.0105811	2.70012	0.00415099	0.948678	0.999641
hsa-miR-7-5p	-0.0117822	7.38662	0.0154436	0.901194	0.999408		0.0503169	7.38842	0.24015	0.624507	0.999641
hsa-miR-760	0.00442754	3.55408	0.00493711	0.944036	0.999408		0.0259056	3.55339	0.147656	0.701096	0.999641
hsa-miR-766-3p	-0.0240341	3.80732	0.0579215	0.809998	0.999408		0.0541949	3.81413	0.257363	0.612363	0.999641
hsa-miR-766-5p	-0.034703	3.83046	0.288274	0.591778	0.999408		-0.0361678	3.83012	0.266947	0.605822	0.999641
hsa-miR-769-5p	-0.0128759	4.31494	0.0360147	0.84963	0.999408		0.0554893	4.31768	0.580269	0.446891	0.999641
hsa-miR-7706	-0.00731966	2.24846	0.00573678	0.939682	0.999408		0.0265564	2.24874	0.0639018	0.80063	0.999641
hsa-miR-7849-3p	-0.0674829	-0.155685	0.288678	0.591519	0.999408		-0.0911089	-0.156664	0.447406	0.504157	0.999641
hsa-miR-7854-3p	0.242006	1.40573	2.39205	0.123145	0.999408		0.253149	1.40415	2.27135	0.132987	0.999641
hsa-miR-7976	-0.0962467	2.18416	0.49397	0.482777	0.999408		-0.0358641	2.18709	0.0577687	0.810246	0.999641
hsa-miR-873-5p	0.122568	0.549455	0.352471	0.553223	0.999408		0.22028	0.555141	0.963517	0.327206	0.999641
hsa-miR-874-3p	-0.020292	3.03834	0.0277633	0.867793	0.999408		0.0311497	3.03969	0.0557045	0.813603	0.999641
hsa-miR-877-3p	0.0543433	0.791723	0.128697	0.720072	0.999408		0.0879266	0.791699	0.286198	0.59312	0.999641
hsa-miR-877-5p	0.026968	3.87652	0.137484	0.71109	0.999408		0.0905136	3.87933	1.36217	0.24422	0.999641
hsa-miR-885-3p	0.221803	0.132023	1.08228	0.299134	0.999408		0.177605	0.125633	0.623648	0.430408	0.999641
hsa-miR-885-5p	0.0714328	2.31089	0.109331	0.741168	0.999408		0.00502005	2.34335	0.000481532	0.982509	0.999641
hsa-miR-889-3p	0.114575	4.45775	0.611532	0.434908	0.999408		0.152715	4.46064	0.929797	0.335803	0.999641
hsa-miR-92a-1-5p	-0.091789	0.612207	0.959426	0.328223	0.999408		-0.0859946	0.613511	0.709481	0.400383	0.999641
hsa-miR-92a-3p	0.0678792	11.9267	0.556457	0.456351	0.999408		0.103092	11.9294	1.08502	0.298535	0.999641
hsa-miR-92b-3p	0.0457909	5.11015	0.24232	0.622942	0.999408		0.109088	5.11053	1.1769	0.278984	0.999641
hsa-miR-92b-5p	-0.0617841	0.755498	0.350552	0.554305	0.999408		0.00487061	0.754542	0.00190154	0.965251	0.999641
hsa-miR-933	-0.0404623	-0.434786	0.074852	0.784612	0.999408		-0.007221	-0.434624	0.00203621	0.964043	0.999641
hsa-miR-93-3p	0.025152	3.32141	0.0531295	0.817882	0.999408		0.0592401	3.32694	0.248812	0.618331	0.999641
hsa-miR-93-5p	-0.120044	7.84694	1.03779	0.309264	0.999408		-0.0365696	7.85103	0.0834805	0.772863	0.999641
hsa-miR-939-5p	0.0879225	0.669879	0.852675	0.356635	0.999408		0.133691	0.670918	1.66692	0.197808	0.999641
hsa-miR-9-3p	-0.00861819	3.04782	0.00653567	0.935627	0.999408		0.0304508	3.0542	0.0703227	0.791076	0.999641
hsa-miR-940	-0.214759	0.956441	2.74892	0.0985012	0.999408		-0.184631	0.964036	1.80545	0.180215	0.999641
hsa-miR-941	-0.094347	5.88733	1.47756	0.225237	0.999408		-0.0758429	5.88951	0.823415	0.365016	0.999641
hsa-miR-942-5p	-0.0531504	3.89114	0.391981	0.531798	0.999408		-0.0207617	3.89138	0.0513793	0.820857	0.999641
hsa-miR-95-3p	-0.0465677	3.20493	0.0971793	0.755486	0.999408		0.0129741	3.21507	0.00644508	0.936075	0.999641
hsa-miR-9-5p	-0.00645708	2.6919	0.00282406	0.957659	0.999408		0.0400134	2.69223	0.0932189	0.760366	0.999641
hsa-miR-96-5p	-0.114631	2.16662	0.221925	0.637964	0.999408		0.0428998	2.17768	0.0272994	0.868894	0.999641
hsa-miR-98-3p	-0.0334769	3.43959	0.076918	0.781734	0.999408		0.0404597	3.44341	0.0955613	0.757468	0.999641
hsa-miR-98-5p	-0.0275319	8.26831	0.138607	0.709967	0.999408		-0.0124619	8.26894	0.0250491	0.874367	0.999641
hsa-miR-99a-5p	0.0373143	10.1514	0.104782	0.74642	0.999408		0.00963015	10.157	0.00611719	0.937719	0.999641
hsa-miR-99b-3p	0.162938	4.39539	3.21692	0.0740187	0.999408		0.167283	4.39743	2.94319	0.0874201	0.999641
hsa-miR-99b-5p	0.0957093	8.71391	1.41072	0.235999	0.999408		0.0807645	8.71508	0.870854	0.351577	0.999641
Ile	0.0149783	6.62327	0.0105597	0.918231	0.999408		0.0514403	6.61945	0.108587	0.742021	0.999641
iMet	0.065629	4.23391	0.349806	0.554726	0.999408		-0.00741627	4.24565	0.00381594	0.95079	0.999641
KB:lncRNA	0.158885	1.04967	0.928967	0.336008	0.999408		0.112573	1.0577	0.401307	0.526967	0.999641
LA16c:lncRNA	0.129135	2.3966	0.783607	0.376841	0.999408		0.10973	2.4003	0.479743	0.489151	0.999641
Leu	0.0284399	4.40445	0.0907065	0.763517	0.999408		0.0185061	4.40665	0.0325771	0.856906	0.999641
LIMD1:lncRNA	-0.00923188	0.360287	0.00782029	0.9296	0.999408		0.0186183	0.366049	0.0270133	0.872898	0.999641
LINC00271:lncRNA	-0.105861	1.67876	0.408943	0.523058	0.999408		-0.0818738	1.68444	0.210458	0.646788	0.999641
LINC00941:lncRNA	-0.0354926	-0.389353	0.0540223	0.816385	0.999408		0.0316344	-0.387767	0.0364791	0.848677	0.999641
LINC00964:lncRNA	0.175382	-0.640921	0.785326	0.376319	0.999408		0.174227	-0.640739	0.649833	0.420902	0.999641
LINC01623:lncRNA	-0.0963093	0.244711	0.571065	0.450506	0.999408		-0.100203	0.24517	0.525971	0.468952	0.999641
LINC01962:lncRNA	0.18134	0.156126	1.10951	0.293146	0.999408		0.210235	0.154929	1.27352	0.260137	0.999641
LINC02003:lncRNA	0.167631	0.416666	0.934664	0.334534	0.999408		0.278378	0.427892	2.2219	0.137267	0.999641
LINC02298:lncRNA	-0.156902	-0.614571	0.751335	0.386837	0.999408		-0.106358	-0.610864	0.292673	0.588971	0.999641
LINC02321:lncRNA	0.0409366	-0.45433	0.102173	0.876415	0.999408		0.101452	-0.455199	0.537506	0.464122	0.999641
LINC02822:lncRNA	-0.100287	0.396057	0.362927	0.547399	0.999408		-0.0209963	0.392379	0.0140792	0.905639	0.999641
LINC02864:lncRNA	0.139691	0.442387	1.4807	0.224746	0.999408		0.249084	0.447081	4.008	0.0463137	0.999641
LLNLR:lncRNA	-0.0736671	0.389726	0.276251	0.599608	0.999408		-0.0712337	0.391794	0.226632	0.634429	0.999641
Lys	-0.0752984	8.17628	0.386135	0.534871	0.999408		-0.0122786	8.1712	0.00889248	0.924943	0.999641
MALAT1:lncRNA	0.00173003	0.636637	0.000174576	0.989468	0.999408		0.0786948	0.641712	0.332507	0.564681	0.999641
MCPH1:lncRNA	-0.209183	-0.671929	2.01491	0.156933	0.999408		-0.127664	-0.673239	0.650214	0.420766	0.999641
Met	-0.0514093	3.87605	0.269916	0.603821	0.999408		-0.00920564	3.87607	0.00742483	0.931399	0.999641
Metazoa_SRP:misc_RNA	0.0168898	4.5801	0.181176	0.67071	0.999408		-0.00951127	4.58042	0.0491323	0.824752	0.999641
MIR3180:lncRNA	-0.288105	-0.498291	4.12601	0.0432249	0.999408		-0.313684	-0.498763	4.134	0.0430361	0.999641
MT:Mt_rRNA	-0.0431115	8.27972	0.0690241	0.792967	0.999408		-0.183002	8.27677	1.10149	0.294905	0.999641
MT:Mt_tRNA	0.00405688	9.51708	0.000620485	0.980146	0.999408		-0.113762	9.51134	0.433791	0.510712	0.999641
NEAT1:lncRNA	-0.0758983	0.0136941	0.290705	0.590221	0.999408		-0.000756637	0.0168147	2.29132e-05	0.996184	0.999641
NORAD:lncRNA	-0.0519835	-0.137541	0.257498	0.851262	0.999408		-0.0253117	-0.13775	0.0527241	0.994476	0.999641
PACERR:lncRNA	-0.118945	-0.0061969	0.433468	0.510863	0.999408		-0.0848301	0.0024711	0.187621	0.66526	0.999641
PCAT19:lncRNA	0.0398879	1.37646	0.0664575	0.796766	0.999408		0.112573	1.37889	0.460988	0.497761	0.999641
PDCD6IP:lncRNA	-0.0369039	-0.17715	0.181838	0.670144	0.999408		0.0240033	-0.174928	0.0662694	0.79705	0.999641
Phe	0.0546819	6.88311	0.124449	0.724538	0.999408		0.102234	6.88238	0.375529	0.540536	0.999641
POLG:lncRNA	0.00955751	-0.470571	0.00203823	0.964024	0.999408		0.128075	-0.471999	0.30741	0.579746	0.999641
Pro	-0.152321	8.86485	1.45596	0.228648	0.999408		-0.0825749	8.867	0.366307	0.545547	0.999641
PWAR5:TEC	-0.173114	-1.12444	0.626271	0.429433	0.999408		0.0308241	-1.10164	0.0196574	0.888606	0.999641
RMRP:lncRNA	-0.14515	0.488908	0.41916	0.517916	0.999408		-0.019563	0.496143	0.00653711	0.935621	0.999641
RMRP:ribozyme	-0.137717	0.121535	0.380345	0.537947	0.999408		0.0264276	0.128201	0.0122864	0.911825	0.999641
RN7SL1:misc_RNA	0.0580341	4.57457	0.133298	0.715327	0.999408		0.0470914	4.59207	0.0742139	0.785512	0.999641
RN7SL128P:misc_RNA	0.00843227	-0.330452	0.00949566	0.922446	0.999408		0.0389019	-0.330567	0.171417	0.679194	0.999641
RN7SL151P:misc_RNA	-0.216537	-0.166331	1.33633	0.248722	0.999408		-0.195147	-0.163224	0.891407	0.345965	0.999641
RN7SL2:misc_RNA	0.0886052	4.67522	0.300738	0.583881	0.999408		0.0461471	4.68919	0.0695915	0.792139	0.999641
RN7SL3:misc_RNA	-0.0212846	0.647397	0.0507593	0.821921	0.999408		0.0144969	0.647387	0.0200129	0.88761	0.999641
RN7SL396P:misc_RNA	-0.210948	0.373767	2.37561	0.124434	0.999408		-0.191783	0.377574	1.62561	0.203439	0.999641
RN7SL4P:misc_RNA	-0.08677	0.738761	0.694305	0.405453	0.999408		-0.0452756	0.739086	0.159545	0.6899	0.999641
RN7SL5P:misc_RNA	-0.060079	1.44902	0.230665	0.631427	0.999408		-0.0326526	1.45008	0.0567041	0.811969	0.999641
RN7SL674P:misc_RNA	-0.17859	0.98739	1.90081	0.169148	0.999408		-0.144305	0.991404	1.02129	0.313144	0.999641
RNU1:snRNA	-0.156897	3.48379	4.25731	0.0400539	0.999408		-0.114337	3.48612	1.93424	0.165474	0.999641
RNU11:lncRNA	0.0295109	0.483547	0.0414391	0.838849	0.999408		0.00534249	0.489892	0.00113124	0.973195	0.999641
RNU11:snRNA	-0.0483968	0.59815	0.107797	0.742925	0.999408		-0.0671138	0.602997	0.178216	0.673256	0.999641
RNU12:lncRNA	-0.060668	3.50012	0.476726	0.490512	0.999408		-0.0241824	3.50065	0.0642924	0.800034	0.999641
RNU12:snRNA	-0.0667431	3.48821	0.574611	0.449105	0.999408		-0.0302162	3.48899	0.0998704	0.752236	0.999641
RNU2:snRNA	-0.0407711	6.65482	0.0728216	0.787482	0.999408		-0.0142151	6.66696	0.00759636	0.930613	0.999641
RNU5A:snRNA	0.178212	-0.51923	1.44064	0.231106	0.999408		0.255882	-0.513422	2.51466	0.113996	0.999641
RNU5B:snRNA	-0.0114924	-0.202021	0.00675825	0.934543	0.999408		0.0429229	-0.200261	0.0851251	0.770699	0.999641
RNU6:snRNA	0.00135359	1.13704	8.74539e-05	0.992546	0.999408		0.0328291	1.13511	0.0453142	0.831592	0.999641
RNU7:snRNA	0.0743829	2.3043	0.276867	0.599201	0.999408		0.148942	2.31043	0.956648	0.328933	0.999641
RNVU1:snRNA	-0.138163	3.09747	3.31204	0.0699002	0.999408		-0.101262	3.09938	1.51757	0.219091	0.999641
RNY1:misc_RNA	0.0145832	12.069	0.0329138	0.856175	0.999408		-0.0124352	12.0715	0.0204741	0.886331	0.999641
RNY1P12:misc_RNA	-0.00265253	0.774805	0.00146213	0.969527	0.999408		-0.0106644	0.774354	0.0202415	0.886974	0.999641
RNY1P13:misc_RNA	0.0990907	0.801432	1.74897	0.187144	0.999408		0.0670367	0.8019	0.712246	0.425749	0.999641
RNY1P5:misc_RNA	0.195308	-0.332962	2.52226	0.11344	0.999408		0.10013	-0.326992	0.55748	0.455946	0.999641
RNY3:misc_RNA	-0.0031909	8.05368	0.00114367	0.973048	0.999408		-0.0923583	8.05366	0.829643	0.363212	0.999641
RNY3P1:misc_RNA	0.0485153	0.143948	0.150959	0.697932	0.999408		-0.00549333	0.145025	0.0017086	0.96706	0.999641
RNY3P2:misc_RNA	0.0831442	0.189653	0.322005	0.570885	0.999408		0.0504794	0.198893	0.100219	0.751819	0.999641
RNY3P8:misc_RNA	0.0866193	0.149055	0.34336	0.558394	0.999408		0.057143	0.156835	0.12543	0.723503	0.999641
RNY4:misc_RNA	-0.00978744	17.3185	0.0779229	0.78035	0.999408		-0.0241928	17.3182	0.40452	0.525318	0.999641
RNY4P10:misc_RNA	-0.00997687	17.3037	0.078526	0.779523	0.999408		-0.0248558	17.3033	0.414178	0.520419	0.999641
RNY4P13:misc_RNA	0.0472235	1.96638	0.452194	0.50188	0.999408		0.0108752	1.97109	0.0208082	0.930693	0.999641
RNY4P14:misc_RNA	0.0586592	8.89504	1.02992	0.311101	0.999408		0.0429371	8.89616	0.463965	0.496377	0.999641
RNY4P16:misc_RNA	0.140919	5.85598	1.1797	0.278402	0.999408		0.186159	5.86731	1.81248	0.179373	0.999641
RNY4P17:misc_RNA	-0.0141386	13.0831	0.0874947	0.767618	0.999408		-0.0355239	13.0833	0.471105	0.493085	0.999641
RNY4P18:misc_RNA	0.188175	6.64033	0.949977	0.330613	0.999408		0.238929	6.63732	1.30141	0.254995	0.999641
RNY4P19:misc_RNA	0.050698	1.62819	0.799601	0.372023	0.999408		0.0346391	1.62719	0.31841	0.573047	0.999641
RNY4P20:misc_RNA	0.0381009	14.8276	1.19909	0.274495	0.999408		0.0405472	14.8277	1.14691	0.285182	0.999641
RNY4P23:misc_RNA	0.0892896	3.78438	0.913514	0.340053	0.999408		0.087687	3.79269	0.761538	0.383645	0.999641
RNY4P24:misc_RNA	0.00443364	7.41753	0.0100674	0.920153	0.999408		-0.00354279	7.41747	0.00547842	0.941054	0.999641
RNY4P25:misc_RNA	0.11467	7.39766	0.649038	0.421178	0.999408		0.129249	7.4003	0.7052	0.401806	0.999641
RNY4P27:misc_RNA	-0.00875588	11.155	0.0553438	0.814194	0.999408		-0.0349015	11.156	0.750816	0.387009	0.999641
RNY4P28:misc_RNA	0.0170775	7.16101	0.22395	0.636436	0.999408		0.00561071	7.161	0.0205452	0.886135	0.999641
RNY4P29:misc_RNA	0.154935	5.51293	1.30004	0.255234	0.999408		0.192799	5.52425	1.76518	0.185133	0.999641
RNY4P3:misc_RNA	0.00311557	8.49473	0.00429977	0.947767	0.999408		-0.0122658	8.49457	0.0568105	0.811796	0.999641
RNY4P30:misc_RNA	0.156496	5.46466	1.29642	0.255894	0.999408		0.19415	5.47584	1.74888	0.187169	0.999641
RNY4P34:misc_RNA	0.0721803	2.22133	1.15102	0.28431	0.999408		0.0610445	2.22667	0.718488	0.397413	0.999641
RNY4P36:misc_RNA	-0.0382756	0.281102	0.135475	0.713114	0.999408		-0.119645	0.287238	1.14736	0.285087	0.999641
RNY4P37:misc_RNA	0.0836776	2.81292	0.713856	0.398927	0.999408		0.112634	2.81143	1.10262	0.294659	0.999641
RNY4P6:misc_RNA	-0.048405	8.26034	0.258755	0.611399	0.999408		-0.0627372	8.2669	0.381525	0.537324	0.999641
RNY4P7:misc_RNA	-0.00667375	17.2345	0.0355049	0.850685	0.999408		-0.0215422	17.234	0.314256	0.575558	0.999641
RNY4P9:misc_RNA	0.0532973	7.45427	0.922189	0.337775	0.999408		0.0588025	7.45928	0.980231	0.323054	0.999641
RNY5:lncRNA	-0.0270893	10.9234	0.130925	0.717763	0.999408		-0.109646	10.9326	1.85401	0.174485	0.999641
RP1:lncRNA	0.0409653	2.13457	0.172734	0.678029	0.999408		0.0440776	2.13629	0.171318	0.679282	0.999641
RP11:lncRNA	0.0588607	10.995	0.180701	0.671115	0.999408		0.106583	10.9942	0.516561	0.472952	0.999641
RP11:TEC	-0.0592145	3.28253	0.291473	0.589731	0.999408		-0.0337956	3.28172	0.0816736	0.775268	0.999641
RP13:lncRNA	-0.10101	0.343566	0.778133	0.378511	0.999408		-0.0489716	0.34777	0.159637	0.689816	0.999641
RP3:lncRNA	0.0089768	1.24941	0.00805777	0.928542	0.999408		-0.00345755	1.25081	0.00107106	0.973917	0.999641
RP3:TEC	0.0117187	-0.610666	0.00430692	0.947724	0.999408		-0.0521627	-0.609867	0.0793323	0.778426	0.999641
RP4:lncRNA	-0.0754362	1.85364	0.565591	0.452682	0.999408		-0.108401	1.85679	0.994472	0.31957	0.999641
RP5:lncRNA	-0.0353305	2.57793	0.173483	0.677371	0.999408		-0.034392	2.57811	0.14064	0.707948	0.999641
RPPH1:lncRNA	-0.171038	5.32726	1.07966	0.29972	0.999408		-0.23689	5.319	1.79925	0.180963	0.999641
RPPH1:ribozyme	0.0326074	0.665905	0.0580585	0.809777	0.999408		0.0206796	0.669381	0.0200311	0.887559	0.999641
SCARNA15:scaRNA	0.0134819	7.53266	0.0422267	0.837346	0.999408		0.0850019	7.53379	1.46901	0.226592	0.999641
SCARNA16:scaRNA	-0.382103	-0.814707	2.18669	0.140394	0.999408		-0.106219	-0.791248	0.136193	0.712393	0.999641
SCARNA3:scaRNA	0.00482303	6.02462	0.00838274	0.927119	0.999408		0.0136615	6.02461	0.0574138	0.810818	0.999641
SCARNA5:scaRNA	-0.307473	-0.346897	4.74074	0.0303372	0.999408		-0.208734	-0.342423	1.85061	0.17488	0.999641
SCARNA6:scaRNA	-0.144236	-0.387471	0.651988	0.420125	0.999408		-0.0693296	-0.365403	0.128182	0.720613	0.999641
SCARNA8:scaRNA	-0.113206	1.03873	1.84788	0.175184	0.999408		-0.0709491	1.03606	0.62949	0.428259	0.999641
SeC	0.0594534	2.75831	0.281061	0.596449	0.999408		0.0435046	2.76679	0.128439	0.720344	0.999641
Ser	0.0497428	6.33217	0.151508	0.697411	0.999408		0.0866685	6.33276	0.397494	0.528935	0.999641
SILC1:lncRNA	0.268017	-0.884652	1.37176	0.24256	0.999408		0.387632	-0.879066	2.49353	0.11552	0.999641
SNAI3:lncRNA	-0.0480331	-0.30656	0.0902746	0.764063	0.999408		-0.0535012	-0.30734	0.0974735	0.755131	0.999641
SNORA19:snoRNA	0.069709	-0.170242	0.255248	0.613823	0.999408		0.119509	-0.17192	0.643931	0.423017	0.999641
SNORA32:snoRNA	-0.0477939	0.083485	0.152726	0.696257	0.999408		-0.0358152	0.0852339	0.0724967	0.787947	0.999641
SNORA33:snoRNA	-0.107518	-0.118576	0.501682	0.479383	0.999408		-0.0681254	-0.118454	0.170633	0.679887	0.999641
SNORA3A:snoRNA	0.0670632	0.773147	0.579801	0.447066	0.999408		0.127288	0.774601	1.84579	0.17544	0.999641
SNORA3B:snoRNA	-0.0286328	-0.373411	0.0476039	0.827454	0.999408		-0.00107266	-0.372819	4.43936e-05	0.994689	0.999641
SNORA51:snoRNA	-0.0616365	0.804489	0.603805	0.437822	0.999408		-0.00985744	0.805662	0.0136845	0.906965	0.999641
SNORA56:snoRNA	0.00397648	0.743847	0.00175911	0.999107	0.999408		0.0455816	0.745201	0.197623	0.657013	0.999641
SNORA63:snoRNA	-0.0208531	2.80509	0.12276	0.726338	0.999408		0.0337376	2.80696	0.276756	0.59928	0.999641
SNORA63C:snoRNA	-0.0164419	2.77175	0.0740355	0.785761	0.999408		0.0365946	2.77415	0.315333	0.574905	0.999641
SNORA77B:snoRNA	-0.0147653	-0.278588	0.0108197	0.917234	0.999408		0.08787	-0.276141	0.331704	0.565151	0.999641
SNORA79:snoRNA	0.146555	-0.486373	1.22202	0.269966	0.999408		0.194725	-0.482159	1.82645	0.177711	0.999641
SNORD100:snoRNA	-0.0921768	-0.0298187	0.147387	0.701352	0.999408		0.233781	0.0488268	0.811081	0.368626	0.999641
SNORD102:snoRNA	-0.245934	1.45022	1.51412	0.2196	0.999408		-0.0799817	1.48763	0.134401	0.714207	0.999641
SNORD104:snoRNA	-0.292098	5.32285	1.78301	0.182924	0.999408		-0.131539	5.3798	0.301497	0.583412	0.999641
SNORD111B:snoRNA	-0.594461	-1.35993	3.31209	0.0698982	0.999408		-0.0825234	-1.28272	0.0487088	0.825497	0.999641
SNORD118:snoRNA	-0.0268626	0.33551	0.0172563	0.895588	0.999408		0.0313776	0.335422	0.0199564	0.887767	0.999641
SNORD14C:snoRNA	-0.0898006	-0.881679	0.12369	0.725345	0.999408		0.0670754	-0.864327	0.059767	0.807056	0.999641
SNORD15B:snoRNA	-0.197393	-0.755013	0.716602	0.398023	0.999408		-0.0750839	-0.745636	0.0852253	0.770568	0.999641
SNORD18A:snoRNA	-0.568121	-0.811723	4.00831	0.0462938	0.999408		-0.374706	-0.766241	1.46914	0.226571	0.999641
SNORD2:snoRNA	-0.44517	-0.744905	3.29658	0.0705523	0.999408		-0.409757	-0.738812	2.38028	0.12408	0.999641
SNORD20:snoRNA	-0.273148	1.85922	1.36012	0.244563	0.999408		-0.1165	1.89397	0.206279	0.650075	0.999641
SNORD21:snoRNA	-0.17738	0.137691	0.771885	0.380429	0.999408		0.0188658	0.168946	0.00754171	0.930863	0.999641
SNORD22:snoRNA	-0.27375	-0.0673109	0.983412	0.322261	0.999408		-0.115553	-0.0492714	0.148792	0.700005	0.999641
SNORD24:snoRNA	-0.229952	-0.396696	0.848125	0.357919	0.999408		-0.0761561	-0.379818	0.076205	0.782725	0.999641
SNORD25:snoRNA	-0.369094	0.65924	2.14314	0.144392	0.999408		-0.0965891	0.720735	0.124292	0.724708	0.999641
SNORD26:snoRNA	-0.457739	2.55426	4.22988	0.0406955	0.999408		-0.312145	2.58645	1.70297	0.193043	0.999641
SNORD31B:snoRNA	-0.407351	-0.228317	1.87162	0.172447	0.999408		-0.120482	-0.132223	0.131992	0.716668	0.999641
SNORD33:snoRNA	-0.0359297	0.454563	0.0383304	0.844931	0.999408		0.0702899	0.466802	0.121927	0.727234	0.999641
SNORD38A:snoRNA	-0.0689497	-0.529985	0.0753904	0.783858	0.999408		0.0668895	-0.50608	0.0608882	0.80529	0.999641
SNORD3A:snoRNA	0.0104986	3.56684	0.0174159	0.895108	0.999408		0.0888688	3.56887	1.10323	0.294525	0.999641
SNORD3B:snoRNA	0.0151483	4.54582	0.0370519	0.847507	0.999408		0.0926534	4.54784	1.22444	0.269504	0.999641
SNORD3C:snoRNA	0.0129618	3.56235	0.026884	0.869885	0.999408		0.0909778	3.56451	1.17035	0.280321	0.999641
SNORD3D:snoRNA	-0.0396994	2.96207	0.0602915	0.806226	0.999408		0.0186658	2.96652	0.0114512	0.914863	0.999641
SNORD3E:snoRNA	-0.0147461	-0.417834	0.0356176	0.850452	0.999408		0.0645635	-0.416154	0.590112	0.55468	0.999641
SNORD43:snoRNA	-0.562164	4.00855	3.10323	0.0792883	0.999408		-0.1789	4.21152	0.257889	0.612001	0.999641
SNORD50B:snoRNA	-0.10933	1.10712	0.154595	0.694498	0.999408		0.222489	1.17357	0.543794	0.461523	0.999641
SNORD51:snoRNA	-0.310528	-0.467098	1.13605	0.287457	0.999408		-0.06637	-0.410961	0.0432821	0.835356	0.999641
SNORD57:snoRNA	-0.184182	-1.27667	0.460191	0.498126	0.999408		0.142668	-1.24504	0.252027	0.616072	0.999641
SNORD6:snoRNA	-0.362408	1.33844	2.01971	0.156442	0.999408		-0.091707	1.40134	0.10586	0.745167	0.999641
SNORD63:snoRNA	-0.344648	1.52074	1.96314	0.162346	0.999408		-0.0706348	1.58547	0.0692507	0.792637	0.999641
SNORD64:snoRNA	-0.231297	-1.45724	0.757446	0.384915	0.999408		0.056439	-1.4211	0.0470771	0.828398	0.999641
SNORD66:snoRNA	-0.404704	-0.443308	2.00902	0.157539	0.999408		-0.0355057	-0.368678	0.0125709	0.910814	0.999641
SNORD67:snoRNA	-0.234324	-1.24075	0.715525	0.398377	0.999408		0.23903	-1.2072	0.656721	0.418454	0.999641
SNORD68:snoRNA	-0.443594	0.10647	2.75114	0.0983658	0.999408		-0.120274	0.182112	0.165733	0.684264	0.999641
SNORD69:snoRNA	-0.416173	0.944292	2.65017	0.104725	0.999408		-0.128478	1.05005	0.210137	0.647039	0.999641
SNORD71:snoRNA	-0.150137	-0.97006	0.265844	0.606562	0.999408		0.369525	-0.892267	1.39494	0.238641	0.999641
SNORD81:snoRNA	-0.170431	1.53154	0.470635	0.493294	0.999408		0.00727383	1.60082	0.00069791	0.978944	0.999641
SNORD89:snoRNA	0.00308404	0.359906	0.00014007	0.990566	0.999408		0.412578	0.431127	1.85693	0.174148	0.999641
SNORD93:snoRNA	-0.245142	-0.744453	1.32385	0.250938	0.999408		-0.201607	-0.73791	0.747826	0.387955	0.999641
Sup	0.300438	0.3286	3.24429	0.0728073	0.999408		0.337933	0.329369	3.52465	0.0615716	0.999641
Thr	0.100614	3.44506	0.540059	0.463057	0.999408		0.157337	3.44669	1.12336	0.29017	0.999641
TINAG:lncRNA	-0.158544	-0.165406	1.20002	0.27431	0.999408		-0.152718	-0.157233	0.955432	0.32924	0.999641
TMED2:lncRNA	-0.0724304	-0.314163	0.176362	0.674858	0.999408		-0.0203561	-0.311733	0.0120807	0.912563	0.999641
TMEM161B:lncRNA	0.0561295	-0.237415	0.233158	0.915928	0.999408		0.103238	-0.235142	0.653609	0.529163	0.999641
TRBV11:lncRNA	0.217571	5.59392	1.68269	0.195694	0.999408		0.199041	5.594	1.20767	0.2728	0.999641
Trp	0.0281144	1.751	0.120659	0.728597	0.999408		0.076892	1.75001	0.774582	0.379608	0.999641
TSIX:lncRNA	-0.14607	-0.146492	0.833342	0.362136	0.999408		-0.203968	-0.137718	1.37496	0.242024	0.999641
TTTY14:lncRNA	-0.0572396	0.376546	0.120369	0.728909	0.999408		-0.0320566	0.37603	0.0316065	0.859031	0.999641
TUSC7:lncRNA	0.435179	-1.54722	2.63331	0.10583	0.999408		0.627778	-1.53386	4.80475	0.0292599	0.999641
Tyr	0.0819747	5.82262	0.307452	0.579715	0.999408		0.112665	5.82426	0.502211	0.479159	0.999641
U2:snRNA	-0.0319495	6.71576	0.0429167	0.836041	0.999408		-0.0284616	6.72847	0.0294068	0.863975	0.999641
U3:snoRNA	-0.011735	3.93266	0.026531	0.870734	0.999408		0.0895642	3.93376	1.38325	0.240613	0.999641
U8:snoRNA	0.0794413	0.30413	0.157684	0.691617	0.999408		0.126502	0.303808	0.341007	0.55975	0.999641
Und	-0.0526755	-0.118606	0.117613	0.73191	0.999408		0.00619137	-0.118779	0.00133416	0.970891	0.999641
Val	-0.0436704	7.84621	0.1591	0.690307	0.999408		-0.0474354	7.8492	0.162754	0.686962	0.999641
Vault:misc_RNA	0.0110904	2.22025	0.0135814	0.907313	0.999408		0.0428449	2.22208	0.174982	0.676063	0.999641
VTRNA1:misc_RNA	-0.154449	8.33815	0.85358	0.35638	0.999408		-0.234102	8.34282	1.66295	0.198341	0.999641
VTRNA2:vault_RNA	0.00799894	2.217	0.00706204	0.933091	0.999408		0.0378417	2.21888	0.13622	0.712366	0.999641
XACT:lncRNA	-0.091298	1.79424	0.531873	0.466463	0.999408		-0.105421	1.79815	0.608199	0.43617	0.999641
XXbac:lncRNA	-0.0421976	0.126917	0.128366	0.720417	0.999408		-0.0597862	0.13401	0.221002	0.638668	0.999641
Y_RNA:misc_RNA	-0.00346165	17.3281	0.0107457	0.917516	0.999408		-0.0171338	17.3277	0.223448	0.636818	0.999641
ZNF436:lncRNA	0.025025	10.0851	0.38918	0.533266	0.999408		0.0192211	10.0847	0.195925	0.658395	0.999641

## Sheet: Table S5
Endpoint uACR > 3 mg/mmol	Model 1 (baseline eGFR)						Model 2 (baseline eGFR + UACR + SBP + HbA1c)
Small non-coding RNA	logFC	logCPM	F	P-value	FDR		logFC	logCPM	F	P-value	FDR
SNORD12C:snoRNA	-1.89008	-1.43479	34.0841	1.53611e-08	1.35331e-05		-1.21385	-1.24577	11.9261	0.000645152	0.081197
SNORD56:snoRNA	-1.68775	-1.13225	25.8136	7.09801e-07	0.000208445		-0.865504	-1.0379	5.16066	0.0239138	0.581357
SNORD95:snoRNA	-1.07398	0.634975	26.2936	5.66023e-07	0.000208445		-0.98545	0.667626	20.0142	1.14593e-05	0.0100956
SNORD105B:snoRNA	-1.40039	-1.16667	24.0321	1.65173e-06	0.000259203		-1.16843	-1.14031	15.2248	0.000121354	0.0338911
SNORD30:snoRNA	-1.20569	-0.131254	23.8925	1.76529e-06	0.000259203		-0.884669	-0.0280835	11.1498	0.00096229	0.0941975
SNORD82:snoRNA	-1.27996	-0.864238	24.0168	1.66374e-06	0.000259203		-1.03025	-0.832539	13.5123	0.00028737	0.0479509
SNORD48:snoRNA	-1.16678	0.0865989	22.3335	3.72096e-06	0.00046831		-1.0379	0.142474	15.3441	0.000114324	0.0338911
SNORD42B:snoRNA	-1.34677	-1.0015	21.9093	4.56272e-06	0.00050247		-1.19004	-0.954866	14.751	0.000153876	0.0338911
SNORD52:snoRNA	-1.23084	-0.275054	21.5479	5.43013e-06	0.00053155		-1.04575	-0.238179	13.2601	0.000326567	0.0479509
hsa_piR_020813|gb|DQ598646|Homo_sapiens:1:31213600:31213629:Minus	-1.20969	-0.190814	20.0648	1.11331e-05	0.000980826		-0.939109	-0.123784	10.3523	0.00145554	0.128233
hsa_piR_017458|gb|DQ594126|Homo_sapiens:1:31213602:31213628:Minus	-1.11992	-0.4628	18.0842	2.93095e-05	0.00234743		-0.884678	-0.416057	9.59579	0.00216201	0.158727
SNORD27:snoRNA	-1.12237	0.0357446	17.1071	4.74479e-05	0.00348346		-0.783613	0.156616	7.02322	0.00853453	0.313288
hsa_piR_018780|gb|DQ595807|Homo_sapiens:17:72068837:72068864:Plus	-1.09825	-0.426496	16.5108	6.37554e-05	0.00432065		-0.802045	-0.325624	7.57562	0.00632899	0.276257
SNORD68:snoRNA	-1.05075	0.194928	16.3082	7.05065e-05	0.00443687		-0.828684	0.237146	8.71732	0.00343744	0.211137
hsa_piR_001152|gb|DQ571500|Homo_sapiens:2:206734890:206734919:Plus	-1.09639	-0.110773	15.5226	0.000104286	0.00612508		-0.914452	-0.0639394	9.04553	0.00288903	0.195787
SNORD38B:snoRNA	-1.12111	-1.43604	13.9421	0.000230704	0.0127031		-1.09445	-1.41551	11.5994	0.00076313	0.0840397
hsa_piR_019676|gb|DQ596993|Homo_sapiens:20:2582901:2582931:Plus	-1.16255	-1.18277	13.6865	0.000262537	0.0128497		-0.607934	-1.07568	3.25175	0.0724939	0.728459
SNORD69:snoRNA	-0.908996	1.00279	13.7644	0.000252401	0.0128497		-0.720146	1.07681	7.59367	0.00626774	0.276257
SNORD31B:snoRNA	-1.05111	-0.147355	13.444	0.000296865	0.0137652		-0.770163	-0.0883291	6.20423	0.0133632	0.420463
SNORD73A:snoRNA	-1.00554	0.509864	13.243	0.000328749	0.0144814		-0.945819	0.540197	9.96085	0.00178551	0.143003
SNORD42A:snoRNA	-1.04387	4.01749	13.001	0.000371797	0.0148888		-0.846611	4.03163	7.49505	0.00661003	0.276257
SNORD99:snoRNA	-0.932762	-1.09766	13.0145	0.000369244	0.0148888		-0.73705	-1.0586	7.28019	0.007424	0.284371
hsa_piR_001042|gb|DQ571335|Homo_sapiens:11:93104320:93104349:Minus	-0.979276	-1.21069	12.8191	0.000407877	0.0156235		-0.765621	-1.18485	6.90427	0.0091052	0.320867
SNORD22:snoRNA	-0.913053	-0.0140878	11.9651	0.000631303	0.0231741		-0.821021	-0.00688785	8.51158	0.0038345	0.211137
SNORD104:snoRNA	-0.712966	5.35633	11.7102	0.000719678	0.0246986		-0.571178	5.38811	6.7189	0.0100742	0.328716
SNORD43:snoRNA	-1.07584	4.15188	11.6854	0.000728903	0.0246986		-0.628872	4.30595	3.51689	0.0618566	0.704159
hsa_piR_000552|gb|DQ570687|Homo_sapiens:22:38045003:38045030:Minus	-0.862222	-0.393454	11.1591	0.000956248	0.031202		-0.598964	-0.291044	4.6648	0.0316928	0.632615
GAS5:lncRNA	-0.746268	4.01271	10.9225	0.00108083	0.0340076		-0.505278	4.05124	4.39066	0.0370947	0.637465
hsa_piR_001101|gb|DQ571419|Homo_sapiens:1:45016687:45016714:Plus	-0.793237	1.29468	10.6128	0.00126933	0.0385614		-0.493963	1.32636	3.77887	0.0529723	0.683773
SNORD66:snoRNA	-0.894956	-0.376365	10.4385	0.00138978	0.0408133		-0.624869	-0.312627	4.51708	0.0344921	0.637465
SNORD6:snoRNA	-0.786666	1.40184	10.2144	0.00156199	0.0443907		-0.581408	1.44066	4.90739	0.0276008	0.581357
SNORD26:snoRNA	-0.6836	2.59893	10.0982	0.00165979	0.0456961		-0.524816	2.61545	5.37215	0.0212302	0.550111
SNORD111B:snoRNA	-0.965347	-1.27395	9.77152	0.00196927	0.0525736		-0.645986	-1.20903	3.58204	0.0595078	0.704159
hsa-miR-659-5p	-0.248185	0.711594	9.67205	0.00207476	0.0537608		-0.200831	0.714081	5.59128	0.0187784	0.516992
SNORD25:snoRNA	-0.719665	0.696966	8.93568	0.00305876	0.0769934		-0.439866	0.748616	2.9402	0.0875806	0.776201
RN7SL674P:misc_RNA	-0.359675	1.00013	8.79848	0.0032894	0.0783232		-0.353721	1.00363	7.41591	0.00689859	0.276257
SNORD60:snoRNA	-0.772103	-1.34216	8.83009	0.00323473	0.0783232		-0.629453	-1.31721	4.95637	0.0268439	0.581357
Glu	-0.260741	10.3706	8.52733	0.003799	0.0880767		-0.275071	10.3732	8.56516	0.00372677	0.211137
SCARNA16:scaRNA	-0.70343	-0.787116	8.21958	0.00447641	0.100487		-0.485769	-0.77966	3.33451	0.0689768	0.728459
SNORD81:snoRNA	-0.68891	1.59516	8.18396	0.00456243	0.100487		-0.494117	1.6352	3.69232	0.0557463	0.696062
SNORD100:snoRNA	-0.645533	0.0262788	8.01779	0.00498669	0.107153		-0.387814	0.0827454	2.55581	0.111092	0.793265
hsa_piR_012681|gb|DQ587153|Homo_sapiens:20:2585585:2585613:Plus	-0.699681	1.23215	7.87451	0.00538493	0.112955		-0.419866	1.28077	2.49696	0.115271	0.793265
SCARNA5:scaRNA	-0.359634	-0.340162	7.68109	0.00597493	0.122417		-0.300186	-0.333621	4.90011	0.0277151	0.581357
hsa_circ_001680	-0.440295	-0.0997303	7.42138	0.00687327	0.137622		-0.328901	-0.0806271	3.57182	0.0598698	0.704159
hsa_piR_001207|gb|DQ571591|Homo_sapiens:16:88155360:88155385:Plus	-0.536811	0.0542599	7.20464	0.00772881	0.151313		-0.367414	0.0774076	2.93045	0.0881045	0.776201
hsa-miR-1304-5p	-0.231414	0.810191	7.1257	0.00806704	0.154501		-0.18878	0.809156	4.24697	0.0403057	0.637465
SNORD2:snoRNA	-0.603721	-0.720364	6.84726	0.00938663	0.175949		-0.572537	-0.714623	5.3725	0.021226	0.550111
His	-0.241123	5.60339	6.76202	0.00983362	0.180488		-0.232668	5.60483	5.63189	0.0183573	0.516992
SNORD18A:snoRNA	-0.697808	-0.796571	6.70224	0.0101602	0.182675		-0.565816	-0.747039	3.80715	0.0520981	0.683773
hsa_piR_020450|gb|DQ598104|Homo_sapiens:9:133350930:133350959:Plus	-0.615923	1.22669	6.649	0.0104604	0.184312		-0.370098	1.27947	2.13531	0.145138	0.808211
hsa-miR-1294	-0.275692	1.21516	6.48286	0.0114575	0.186928		-0.202226	1.21442	3.25034	0.0725558	0.728459
hsa-miR-147b	-0.367051	-0.354824	6.48318	0.0114555	0.186928		-0.370378	-0.351738	5.89502	0.0158565	0.465653
hsa-miR-6842-5p	-0.205698	0.823302	6.57134	0.0109148	0.186928		-0.172895	0.826291	4.09711	0.0439696	0.64562
SNORD67:snoRNA	-0.682783	-1.22529	6.52444	0.0111991	0.186928		-0.348697	-1.19104	1.44408	0.230564	0.846802
SNORD63:snoRNA	-0.588295	1.55329	6.38482	0.0120916	0.190226		-0.312124	1.60081	1.58278	0.209479	0.846802
SNORD89:snoRNA	-0.697918	0.422243	6.40783	0.0119395	0.190226		-0.175972	0.461894	0.364197	0.546706	0.891094
RN7SL4P:misc_RNA	-0.240543	0.744349	6.26327	0.0129283	0.199821		-0.226483	0.744858	4.93038	0.0272428	0.581357
hsa-miR-202-5p	-0.607894	-0.61732	6.21246	0.0132956	0.201955		-0.58028	-0.598546	4.97328	0.0265878	0.581357
SNORD20:snoRNA	-0.553227	1.90707	6.02337	0.0147602	0.216729		-0.412895	1.92952	2.94839	0.0871428	0.776201
SNORD51:snoRNA	-0.673881	-0.399609	6.03099	0.0146981	0.216729		-0.458346	-0.366161	2.3601	0.125679	0.793265
SNORD50B:snoRNA	-0.653517	1.18339	5.99003	0.0150354	0.217151		-0.368093	1.21609	1.69301	0.194346	0.832185
hsa-miR-30c-2-3p	-0.288141	-0.134011	5.87783	0.0160009	0.227368		-0.344159	-0.127799	7.43336	0.00683386	0.276257
ENSG10010137176.1:scaRNA	-0.57478	0.00255544	5.8442	0.0163027	0.227978		-0.320364	0.0251469	1.57736	0.210258	0.846802
hsa-miR-224-3p	-0.405881	-0.435819	5.79207	0.016782	0.231015		-0.461506	-0.408085	6.76042	0.00984827	0.328716
SNORD64:snoRNA	-0.607569	-1.44352	5.76348	0.0170512	0.23111		-0.322381	-1.4082	1.41001	0.236128	0.846802
SNORD71:snoRNA	-0.649336	-0.924172	5.53692	0.0193493	0.258284		-0.260166	-0.874846	0.760128	0.384085	0.865306
SNORD24:snoRNA	-0.560802	-0.347593	5.4969	0.0197876	0.260192		-0.463338	-0.340207	3.17555	0.075904	0.751364
hsa-miR-7110-3p	0.319456	0.489306	5.44674	0.0203515	0.263672		0.334012	0.491074	5.06031	0.025309	0.581357
Gln	-0.181978	5.4238	5.32969	0.0217337	0.270994		-0.16896	5.43185	4.15884	0.0424194	0.637465
hsa-miR-3928-3p	-0.153428	1.78894	5.35629	0.0214113	0.270994		-0.0943427	1.78916	1.78057	0.183236	0.832185
RN7SL5P:misc_RNA	-0.26741	1.45372	5.31578	0.0219043	0.270994		-0.264781	1.45475	4.6372	0.032197	0.632615
SNORD21:snoRNA	-0.443502	0.16789	5.29619	0.0221471	0.270994		-0.301829	0.186022	2.10577	0.147939	0.80953
hsa-miR-190a-5p	-0.405513	-0.307016	5.20478	0.0233171	0.281403		-0.393523	-0.301316	4.30775	0.0389131	0.637465
hsa_piR_017033|gb|DQ593538|Homo_sapiens:20:17891355:17891384:Minus	-0.37956	0.936251	5.04646	0.0254986	0.288148		-0.249768	0.953391	1.98808	0.159726	0.832185
hsa-miR-217	0.521543	-0.617301	5.03967	0.0255968	0.288148		0.467374	-0.614299	3.68175	0.0560958	0.696062
hsa-miR-3074-5p	0.179039	1.91183	5.10813	0.0246246	0.288148		0.206199	1.91341	6.05258	0.0145309	0.441438
hsa-miR-362-3p	-0.499416	-0.314097	5.09095	0.0248649	0.288148		-0.428309	-0.311347	3.25392	0.0723996	0.728459
hsa-miR-582-5p	-0.594734	-0.761966	5.02308	0.0258385	0.288148		-0.56306	-0.754508	3.76035	0.0535532	0.683773
RN7SL396P:misc_RNA	-0.289755	0.381149	5.0445	0.025527	0.288148		-0.281905	0.3851	4.16197	0.0423424	0.637465
RMRP:lncRNA	-0.471008	0.506848	4.90909	0.0275644	0.303553		-0.387909	0.50923	2.96037	0.0865069	0.776201
hsa_piR_017791|gb|DQ594556|Homo_sapiens:11:74789084:74789113:Plus	-0.497251	0.297323	4.77032	0.0298298	0.314571		-0.196177	0.341838	0.642936	0.423375	0.865306
hsa-miR-150-5p	-0.408091	7.31982	4.79382	0.0294327	0.314571		-0.319032	7.32094	2.56086	0.110742	0.793265
hsa-miR-221-5p	-0.158557	4.81381	4.76074	0.0299932	0.314571		-0.102325	4.818	1.7645	0.185218	0.832185
SNORD102:snoRNA	-0.414899	1.46128	4.82249	0.028956	0.314571		-0.277575	1.49252	1.9075	0.168416	0.832185
RN7SL151P:misc_RNA	-0.379497	-0.15291	4.56027	0.0336372	0.34864		-0.38149	-0.14918	4.02288	0.0459133	0.663108
hsa_piR_019420|gb|DQ596670|Homo_sapiens:2:101255914:101255940:Minus	-0.404209	5.69894	4.49213	0.0349795	0.350192		-0.281316	5.7107	1.94459	0.16435	0.832185
hsa-miR-1255a	-0.289706	1.47752	4.50607	0.0347004	0.350192		-0.270912	1.47722	3.46748	0.063704	0.708968
RMRP:ribozyme	-0.450435	0.133088	4.50912	0.0346397	0.350192		-0.340147	0.140645	2.31626	0.129231	0.793265
hsa-miR-342-5p	-0.215092	5.01483	4.45527	0.035729	0.353677		-0.188065	5.01527	3.04793	0.0820101	0.752613
hsa-miR-548ar-3p	-0.25596	-0.0925886	4.43067	0.0362385	0.354735		-0.265225	-0.0920138	4.14787	0.0426906	0.637465
hsa_piR_000586|gb|DQ570728|Homo_sapiens:5:137924634:137924661:Minus	-0.510933	0.924312	4.35656	0.0378205	0.363817		-0.265443	0.969492	1.04175	0.308355	0.848383
hsa-miR-1255b-5p	-0.279695	1.16088	4.29318	0.0392312	0.363817		-0.149093	1.16061	1.10819	0.293445	0.846802
hsa-miR-4504	-0.328943	-0.734065	4.32822	0.0384445	0.363817		-0.346677	-0.731437	4.1955	0.0415263	0.637465
hsa-miR-487a-5p	0.314017	1.92301	4.31332	0.0387771	0.363817		0.322797	1.92844	3.95103	0.0478818	0.675468
SNORD57:snoRNA	-0.534168	-1.26204	4.3031	0.0390068	0.363817		-0.331633	-1.24371	1.45789	0.228353	0.846802
hsa-miR-7-5p	-0.180994	7.38609	4.22585	0.0407907	0.374339		-0.158761	7.38743	2.90229	0.0896373	0.781886
hsa-miR-296-3p	-0.245889	0.14389	4.11912	0.0433988	0.394168		-0.231605	0.141073	3.26319	0.0719964	0.728459
hsa_piR_001169|gb|DQ571525|Homo_sapiens:17:21945564:21945589:Plus	-0.346862	1.37392	4.08801	0.0441915	0.397273		-0.493882	1.39154	7.47218	0.00669214	0.276257
hsa-miR-15a-5p	-0.286226	4.29615	4.05107	0.0451531	0.401817		-0.198518	4.29418	1.71987	0.190856	0.832185
hsa-miR-301a-3p	-0.20699	0.561467	3.86882	0.0502324	0.442548		-0.176197	0.560696	2.44689	0.118963	0.793265
hsa-miR-106a-5p	-0.242588	7.06755	3.75797	0.0536163	0.454739		-0.215587	7.08627	2.60869	0.107481	0.793265
hsa-miR-1296-5p	-0.215465	2.27246	3.77675	0.0530264	0.454739		-0.181138	2.27816	2.34541	0.126857	0.793265
hsa-miR-93-5p	-0.211137	7.85171	3.79711	0.0523948	0.454739		-0.158615	7.85385	1.90779	0.168383	0.832185
hsa-miR-96-5p	-0.43709	2.1887	3.75593	0.0536809	0.454739		-0.339282	2.20032	2.02763	0.155649	0.832185
PWAR5:TEC	-0.39893	-1.116	3.71302	0.055057	0.461955		-0.228994	-1.09467	1.09369	0.296617	0.846802
hsa-miR-150-3p	-0.317409	2.44896	3.60843	0.0585712	0.486804		-0.21162	2.44775	1.43635	0.231812	0.846802
hsa_circ_000594	-0.301819	-0.443617	3.55921	0.0603074	0.487439		-0.348237	-0.439034	4.28889	0.0393397	0.637465
hsa-miR-212-5p	-0.182615	0.272214	3.56954	0.0599384	0.487439		-0.20152	0.271881	3.76456	0.0534206	0.683773
hsa-miR-323b-3p	0.254505	5.65416	3.56794	0.0599953	0.487439		0.287719	5.65887	3.93608	0.0483025	0.675468
hsa-miR-133a-3p	-0.317677	4.13064	3.49766	0.0625561	0.501017		-0.302668	4.13599	2.84631	0.092772	0.793265
hsa-miR-335-3p	0.15337	7.32043	3.47947	0.0632378	0.501914		0.177183	7.3217	4.20497	0.0412989	0.637465
hsa-miR-20a-5p	-0.201301	9.25201	3.44272	0.0646394	0.507153		-0.157199	9.25471	1.87454	0.172126	0.832185
hsa-miR-362-5p	-0.290121	0.342519	3.42698	0.0652498	0.507153		-0.379686	0.355383	5.06002	0.0253131	0.581357
hsa-miR-4435	0.148901	1.44189	3.40415	0.0661465	0.507153		0.174363	1.4428	4.26807	0.0398163	0.637465
hsa-miR-543	0.228327	7.68425	3.40279	0.0662005	0.507153		0.201411	7.68457	2.32789	0.128278	0.793265
hsa-miR-29c-5p	-0.162297	2.78022	3.26501	0.0719049	0.52939		-0.161354	2.78205	2.88476	0.0906066	0.782593
hsa-miR-548j-5p	-0.22141	1.05606	3.27514	0.0714677	0.52939		-0.194528	1.05943	2.28744	0.131628	0.794277
hsa-miR-590-3p	-0.215248	3.79496	3.31396	0.0698198	0.52939		-0.194626	3.8041	2.35851	0.125805	0.793265
RN7SL3:misc_RNA	-0.158008	0.649969	3.26033	0.0721076	0.52939		-0.148688	0.651167	2.56157	0.110693	0.793265
RNY1P12:misc_RNA	-0.115958	0.777665	3.28252	0.0711512	0.52939		-0.133268	0.778036	3.84493	0.0509541	0.683773
hsa-miR-106a-3p	-0.388166	-0.416734	3.13847	0.0776127	0.541791		-0.355302	-0.41009	2.33506	0.127695	0.793265
hsa-miR-29b-3p	-0.292745	4.50343	3.15356	0.0769069	0.541791		-0.20169	4.50338	1.319	0.251817	0.846802
hsa-miR-30b-5p	-0.208633	7.89282	3.12816	0.0780992	0.541791		-0.192203	7.9073	2.36018	0.125672	0.793265
hsa-miR-30c-1-3p	-0.109513	2.44007	3.17774	0.0757908	0.541791		-0.0650232	2.43974	0.998438	0.318609	0.848383
hsa-miR-532-3p	-0.253593	2.19731	3.18106	0.0756389	0.541791		-0.212977	2.20114	1.97753	0.160834	0.832185
MCPH1:lncRNA	-0.245008	-0.669489	3.18127	0.0756292	0.541791		-0.171408	-0.67149	1.38691	0.239995	0.846802
Pro	-0.211595	8.8677	3.12811	0.0781015	0.541791		-0.156795	8.86872	1.48398	0.224246	0.846802
hsa_circ_000744	-0.183676	0.0172325	2.93127	0.0880471	0.548736		-0.188149	0.0272104	2.70006	0.101542	0.793265
hsa_piR_001346|gb|DQ571858|Homo_sapiens:17:24073766:24073794:Plus	-0.490962	-1.44572	2.94224	0.0874577	0.548736		-0.31395	-1.40973	1.06789	0.302373	0.848377
hsa-miR-1299	0.382595	1.8965	2.98481	0.085212	0.548736		0.314071	1.89892	1.77149	0.184353	0.832185
hsa-miR-133b	-0.286284	0.762079	2.93536	0.0878268	0.548736		-0.264669	0.759671	2.26664	0.133389	0.799428
hsa-miR-15b-5p	-0.23346	7.41186	3.04781	0.0820031	0.548736		-0.173091	7.42471	1.49506	0.222529	0.846802
hsa-miR-16-5p	-0.233732	9.74163	2.9239	0.0884455	0.548736		-0.137542	9.74015	0.899096	0.343897	0.848383
hsa-miR-200b-5p	0.234347	0.389042	3.04918	0.0819345	0.548736		0.110013	0.400283	0.599145	0.439601	0.865306
hsa-miR-3158-3p	-0.242508	3.00047	2.98275	0.0853192	0.548736		-0.167166	3.01081	1.25926	0.262818	0.846802
hsa-miR-382-3p	0.227185	4.34827	3.03312	0.0827394	0.548736		0.300759	4.35097	4.63093	0.0323129	0.632615
hsa-miR-4646-3p	0.245412	-0.313947	3.03312	0.0827395	0.548736		0.263071	-0.310959	3.0598	0.0814202	0.752613
hsa-miR-92a-1-5p	-0.150843	0.613648	3.01457	0.0836798	0.548736		-0.154889	0.614206	2.7662	0.0974683	0.793265
hsa-miR-941	-0.123001	5.88934	2.95825	0.0866059	0.548736		-0.111701	5.89108	2.20229	0.139006	0.8029
Lys	-0.194014	8.1847	2.94474	0.0873244	0.548736		-0.155036	8.1793	1.68623	0.195239	0.832185
SNORD38A:snoRNA	-0.41546	-0.505704	3.08862	0.0799946	0.548736		-0.32915	-0.493771	1.6843	0.195494	0.832185
Trp	-0.127745	1.74928	2.92434	0.0884216	0.548736		-0.121878	1.75008	2.35234	0.1263	0.793265
hsa-miR-425-5p	-0.135251	8.46447	2.90634	0.0894021	0.550792		-0.12276	8.46723	2.1276	0.145863	0.808211
RNU1:snRNA	-0.119511	3.48527	2.88426	0.090621	0.554424		-0.0825781	3.48751	1.21863	0.270641	0.846802
hsa-miR-146a-3p	0.403513	1.79939	2.83679	0.0933038	0.566901		0.289124	1.7933	1.25326	0.263953	0.846802
hsa-miR-181a-3p	-0.161571	2.62787	2.80411	0.0952007	0.574464		-0.131746	2.62799	1.64065	0.201367	0.833811
hsa-miR-624-5p	-0.268967	0.936028	2.77825	0.096732	0.579734		-0.161371	0.929336	0.895229	0.344934	0.848383
GMDS:lncRNA	-0.241228	-0.517154	2.74186	0.0989327	0.581468		-0.174013	-0.51676	1.24193	0.266118	0.846802
hsa-miR-106b-5p	-0.248342	6.78833	2.75348	0.0982237	0.581468		-0.183501	6.788	1.32343	0.251025	0.846802
hsa-miR-6721-5p	-0.179949	1.01563	2.74074	0.0990014	0.581468		-0.133355	1.01786	1.35069	0.246213	0.846802
hsa-miR-20b-5p	-0.264625	4.84795	2.7147	0.100611	0.584701		-0.199586	4.86278	1.3649	0.24375	0.846802
Leu	-0.142781	4.40353	2.7104	0.100879	0.584701		-0.16614	4.40865	3.2456	0.0727632	0.728459
hsa-miR-339-5p	-0.192905	7.6572	2.69455	0.101876	0.58662		-0.195831	7.67118	2.44345	0.119221	0.793265
hsa-miR-338-3p	-0.205513	0.600511	2.66736	0.103611	0.592738		-0.237859	0.606002	3.08973	0.0799537	0.752613
hsa_piR_020814|gb|DQ598650|Homo_sapiens:22:38039828:38039859:Minus	-0.397625	-0.488317	2.63861	0.105481	0.598154		-0.213688	-0.460537	0.642736	0.423447	0.865306
hsa-miR-940	-0.190873	0.954868	2.63201	0.105916	0.598154		-0.183354	0.964934	2.18486	0.140572	0.8029
hsa-miR-148a-3p	-0.10861	13.0119	2.58561	0.109028	0.611805		-0.118888	13.0129	2.74941	0.0984851	0.793265
hsa-miR-17-5p	-0.186258	7.98834	2.54813	0.111614	0.614577		-0.154278	8.01131	1.5524	0.213892	0.846802
hsa-miR-324-5p	-0.216047	1.49167	2.56552	0.110406	0.614577		-0.169816	1.49497	1.40183	0.237489	0.846802
hsa-miR-3611	-0.265392	-0.366252	2.55578	0.111081	0.614577		-0.205565	-0.363491	1.31626	0.252309	0.846802
hsa-miR-1273c	-0.222058	-0.302553	2.52261	0.113415	0.61678		-0.160282	-0.305898	1.17355	0.279667	0.846802
hsa-miR-454-3p	-0.210611	3.60193	2.53157	0.112779	0.61678		-0.189601	3.60642	1.81893	0.178603	0.832185
hsa-miR-4742-5p	-0.182547	0.483187	2.50869	0.11441	0.618378		-0.186443	0.483882	2.34284	0.127064	0.793265
hsa-miR-7706	-0.138143	2.25091	2.46217	0.117809	0.632862		-0.130888	2.25208	1.94401	0.164413	0.832185
hsa-miR-412-5p	0.324492	-0.10504	2.43598	0.119771	0.639504		0.309755	-0.10119	1.86784	0.172892	0.832185
hsa-miR-1180-3p	-0.249238	2.57816	2.38912	0.123374	0.639972		-0.194513	2.57828	1.27536	0.259794	0.846802
hsa-miR-625-5p	-0.191661	3.32533	2.39916	0.122592	0.639972		-0.232912	3.3394	3.15144	0.0770189	0.752613
LIMD1:lncRNA	-0.149488	0.362774	2.38702	0.123538	0.639972		-0.145134	0.366396	2.00463	0.158005	0.832185
LINC01962:lncRNA	0.243007	0.151584	2.37837	0.124217	0.639972		0.281962	0.150812	2.77394	0.0970035	0.793265
SNORD14C:snoRNA	-0.36742	-0.866375	2.42335	0.120731	0.639972		-0.306713	-0.855195	1.50837	0.220489	0.846802
SNORD93:snoRNA	-0.30118	-0.727652	2.39796	0.122685	0.639972		-0.3076	-0.72389	2.16731	0.142171	0.8029
hsa-miR-409-3p	0.20274	8.41026	2.33128	0.127988	0.647584		0.190374	8.41245	1.84041	0.176069	0.832185
hsa-miR-548ad-5p|hsa-miR-548ae-5p	-0.165421	2.31361	2.34084	0.127212	0.647584		-0.117729	2.3118	1.0467	0.30721	0.848383
hsa-miR-6837-3p	0.150802	-0.0370165	2.32682	0.128352	0.647584		0.160179	-0.0351348	2.32548	0.128475	0.793265
hsa-miR-7854-3p	0.219145	1.40747	2.32336	0.128635	0.647584		0.228793	1.40629	2.22981	0.136571	0.8029
hsa_piR_015254|gb|DQ590835|Homo_sapiens:3:114834325:114834352:Plus	0.181551	-0.158858	2.25861	0.134062	0.655904		0.178686	-0.157187	1.92067	0.16696	0.832185
hsa-let-7b-5p	-0.107576	11.8061	2.23386	0.136204	0.655904		-0.0881568	11.8059	1.33345	0.249244	0.846802
hsa-miR-140-5p	-0.140396	6.61799	2.21647	0.137732	0.655904		-0.13082	6.61938	1.66275	0.198367	0.832185
hsa-miR-19b-3p	-0.214424	6.54282	2.27478	0.132683	0.655904		-0.162804	6.54267	1.15699	0.283078	0.846802
hsa-miR-210-3p	-0.150386	4.26306	2.22566	0.136922	0.655904		-0.144409	4.26393	1.80686	0.180047	0.832185
hsa-miR-296-5p	-0.226761	1.97125	2.21668	0.137713	0.655904		-0.209944	1.97869	1.67834	0.196284	0.832185
hsa-miR-30d-3p	-0.0983736	2.81027	2.25513	0.134361	0.655904		-0.0741259	2.80806	1.12287	0.290276	0.846802
hsa-miR-769-5p	-0.0923559	4.31512	2.23005	0.136537	0.655904		-0.0486186	4.31773	0.550647	0.458717	0.865306
SCARNA6:scaRNA	-0.250383	-0.380105	2.23806	0.135838	0.655904		-0.191034	-0.36106	1.16149	0.282147	0.846802
SNORD15B:snoRNA	-0.33061	-0.749779	2.2489	0.134898	0.655904		-0.25031	-0.741594	1.12258	0.290338	0.846802
hsa-miR-9-5p	-0.166855	2.69182	2.1932	0.139807	0.662206		-0.155323	2.69449	1.67862	0.196246	0.832185
hsa-miR-190b	-0.193441	0.314911	2.17444	0.141505	0.666663		-0.22493	0.316721	2.57695	0.109633	0.793265
hsa-miR-369-5p	0.193998	4.5998	2.16491	0.142377	0.667205		0.208134	4.59691	2.18296	0.140745	0.8029
hsa-miR-1908-5p	0.0958017	4.90954	2.14337	0.144371	0.669423		0.0906975	4.91007	1.67416	0.19684	0.832185
hsa-miR-501-3p	-0.180067	4.81279	2.15142	0.143622	0.669423		-0.117053	4.81423	0.804557	0.370556	0.854233
Val	-0.148559	7.84669	2.12951	0.145669	0.67191		-0.175151	7.85196	2.6546	0.104451	0.793265
hsa-miR-1285-3p	-0.250992	-0.23003	2.05573	0.152811	0.672508		-0.171027	-0.228902	0.845837	0.358577	0.853454
hsa-miR-146b-3p	-0.113414	2.54225	2.07099	0.151302	0.672508		-0.0662873	2.54445	0.629986	0.428078	0.865306
hsa-miR-193b-5p	-0.246421	1.24578	2.09644	0.148823	0.672508		-0.293667	1.25045	2.71718	0.10047	0.793265
hsa-miR-29a-3p	-0.183628	8.5749	2.0201	0.156403	0.672508		-0.144795	8.58415	1.10071	0.295076	0.846802
hsa-miR-29c-3p	-0.231416	3.64304	2.01997	0.156415	0.672508		-0.173223	3.64435	0.983695	0.322202	0.848383
hsa-miR-324-3p	-0.179976	3.94099	2.0753	0.150879	0.672508		-0.146132	3.94997	1.18617	0.277102	0.846802
hsa-miR-342-3p	-0.170686	5.98071	2.02709	0.15569	0.672508		-0.10928	5.98697	0.743083	0.389462	0.865306
hsa-miR-382-5p	0.171487	6.26459	2.09086	0.149362	0.672508		0.236812	6.26678	3.50372	0.0623432	0.704159
hsa-miR-486-3p	-0.163537	6.25288	2.1102	0.147501	0.672508		-0.141787	6.25416	1.38642	0.240077	0.846802
hsa-miR-486-5p	-0.178602	12.1464	2.05704	0.152681	0.672508		-0.0634911	12.1487	0.232182	0.630312	0.910115
hsa-miR-589-5p	-0.0975567	3.03687	2.06654	0.151741	0.672508		-0.0708459	3.03892	0.977429	0.323745	0.848383
hsa-miR-616-5p	-0.250485	-0.487151	2.06579	0.151814	0.672508		-0.345037	-0.482059	3.44983	0.0643785	0.708968
hsa-miR-6741-5p	-0.128632	1.39897	2.0448	0.153903	0.672508		-0.122956	1.39878	1.66071	0.198643	0.832185
RNVU1:snRNA	-0.100079	3.09911	2.01929	0.156486	0.672508		-0.0662649	3.10082	0.782038	0.377328	0.858982
hsa_piR_014620|gb|DQ590013|Homo_sapiens:5:93930930:93930956:Minus	-0.199962	3.02382	1.98628	0.159901	0.674974		-0.312863	3.0192	4.51498	0.0345338	0.637465
hsa-let-7f-1-3p	-0.102244	3.76702	1.97419	0.161173	0.674974		-0.0880909	3.76795	1.29716	0.25577	0.846802
hsa-miR-128-3p	0.0663473	10.5213	1.94592	0.164193	0.674974		0.0553883	10.5218	1.19348	0.27563	0.846802
hsa-miR-216b-5p	0.289163	-0.176537	1.98699	0.159827	0.674974		0.153428	-0.152802	0.500757	0.479796	0.871344
hsa-miR-3605-5p	-0.121069	0.748898	1.94155	0.164666	0.674974		-0.08814	0.748203	0.91294	0.340215	0.848383
hsa-miR-4755-5p	0.158692	-0.219499	1.95493	0.163224	0.674974		0.183177	-0.218722	2.23339	0.136259	0.8029
hsa-miR-4772-3p	-0.318525	-0.415187	1.94104	0.164721	0.674974		-0.249321	-0.409947	1.00937	0.31598	0.848383
hsa-miR-671-5p	-0.161398	1.0505	1.98387	0.160154	0.674974		-0.138084	1.0499	1.27836	0.259237	0.846802
RPPH1:lncRNA	-0.215845	5.3324	1.94172	0.164648	0.674974		-0.254603	5.32648	2.45392	0.118436	0.793265
ZNF436:lncRNA	0.0522354	10.0847	1.98754	0.159769	0.674974		0.054613	10.0844	1.8911	0.170251	0.832185
hsa-miR-32-3p	-0.112311	2.82557	1.91485	0.167588	0.675737		-0.120819	2.82634	1.96446	0.162218	0.832185
hsa-miR-361-5p	-0.158477	5.93929	1.91135	0.167975	0.675737		-0.163115	5.9533	1.78072	0.183217	0.832185
hsa-miR-4473	-0.121508	1.00858	1.92042	0.166973	0.675737		-0.150522	1.01179	2.58358	0.109179	0.793265
hsa-miR-874-3p	-0.152942	3.04085	1.92453	0.166522	0.675737		-0.130472	3.04191	1.22832	0.268748	0.846802
hsa-miR-181b-5p	-0.115321	5.27366	1.89442	0.169864	0.678963		-0.0598419	5.26921	0.456669	0.49978	0.882825
hsa-miR-6819-3p	0.148807	0.446082	1.89038	0.170319	0.678963		0.192522	0.446387	2.72619	0.0999107	0.793265
Ala	-0.139974	6.60344	1.83012	0.177264	0.684835		-0.108222	6.60004	0.980824	0.322908	0.848383
Asp	-0.182665	4.35422	1.83803	0.176334	0.684835		-0.143951	4.36282	1.01778	0.313976	0.848383
hsa-let-7d-5p	-0.103904	11.0073	1.84152	0.175926	0.684835		-0.0910984	11.0083	1.27292	0.26025	0.846802
hsa-miR-134-5p	0.167073	6.70316	1.84152	0.175925	0.684835		0.236624	6.70379	3.2496	0.072588	0.728459
hsa-miR-21-3p	-0.11325	2.63307	1.80034	0.180818	0.684835		-0.0818399	2.63594	0.84294	0.3594	0.853454
hsa-miR-21-5p	-0.0764404	13.9832	1.79143	0.181897	0.684835		-0.0561198	13.9823	0.858633	0.354973	0.853454
hsa-miR-223-3p	-0.171374	11.1659	1.8699	0.172643	0.684835		-0.154905	11.1715	1.33609	0.248775	0.846802
hsa-miR-26b-5p	-0.113917	11.7694	1.79947	0.180923	0.684835		-0.0929137	11.7722	1.0682	0.302304	0.848377
hsa-miR-361-3p	-0.0704349	7.87472	1.79803	0.181097	0.684835		-0.0440718	7.87427	0.627394	0.429028	0.865306
hsa-miR-451a	-0.255699	13.8329	1.81022	0.17963	0.684835		-0.134785	13.8309	0.436793	0.509254	0.882825
hsa-miR-544b	-0.462959	-0.50314	1.81104	0.179531	0.684835		-0.0408767	-0.514036	0.00897863	0.924581	0.988998
hsa-miR-581	-0.11933	0.665039	1.8165	0.17888	0.684835		-0.0601692	0.663856	0.406937	0.524084	0.888803
hsa-miR-584-5p	0.0891742	8.17459	1.79453	0.181521	0.684835		0.105462	8.17448	2.21568	0.137815	0.8029
ENSG10010137825.1:snoRNA	-0.095312	-0.416023	1.7708	0.184425	0.6851		-0.0402189	-0.415006	0.282061	0.595803	0.898063
hsa-miR-130b-3p	-0.115597	3.11904	1.75927	0.185856	0.6851		-0.070371	3.11587	0.582842	0.445886	0.865306
hsa-miR-328-3p	0.106729	8.13524	1.76099	0.185642	0.6851		0.115033	8.13525	1.79411	0.181585	0.832185
hsa-miR-652-3p	-0.127772	7.22944	1.77729	0.183626	0.6851		-0.1104	7.23665	1.15705	0.283066	0.846802
SNORD3E:snoRNA	-0.095312	-0.416023	1.7708	0.184425	0.6851		-0.0402189	-0.415006	0.282061	0.595803	0.898063
hsa-miR-3617-5p	0.181443	1.17633	1.74269	0.187936	0.689882		0.241145	1.17785	2.66713	0.10364	0.793265
hsa-miR-942-5p	-0.101843	3.8933	1.72667	0.189971	0.69446		-0.0880777	3.89394	1.14201	0.286209	0.846802
hsa-miR-142-3p	-0.121519	8.9253	1.70153	0.193218	0.694795		-0.103941	8.92892	1.09162	0.297075	0.846802
hsa-miR-330-5p	-0.0898368	3.09127	1.70912	0.192231	0.694795		-0.0526851	3.09089	0.52784	0.468164	0.865306
hsa-miR-487a-3p	0.21365	1.26169	1.7018	0.193183	0.694795		0.229524	1.259	1.70138	0.19325	0.832185
SNORA33:snoRNA	-0.182316	-0.11976	1.71647	0.191281	0.694795		-0.168904	-0.118514	1.3052	0.254307	0.846802
Asn	-0.159871	3.43907	1.63339	0.202351	0.69578		-0.202006	3.44803	2.31107	0.12966	0.793265
FBXO30:lncRNA	0.22886	-0.365227	1.68895	0.194866	0.69578		0.179502	-0.356655	0.886797	0.347213	0.849707
hsa-miR-103a-3p	-0.105334	10.0163	1.63781	0.201744	0.69578		-0.0696182	10.0157	0.641546	0.423876	0.865306
hsa-miR-1468-5p	0.112799	0.766869	1.59037	0.208381	0.69578		0.082096	0.768051	0.748743	0.387665	0.865306
hsa-miR-18a-5p	-0.143086	3.89178	1.67465	0.196761	0.69578		-0.107442	3.89501	0.825886	0.364298	0.854233
hsa-miR-205-5p	-0.249629	1.41299	1.6687	0.197557	0.69578		-0.204148	1.42416	0.987661	0.32123	0.848383
hsa-miR-30d-5p	-0.0649736	12.5374	1.61104	0.205458	0.69578		-0.0530821	12.5372	0.94194	0.332673	0.848383
hsa-miR-3615	-0.0948655	6.94338	1.64069	0.201348	0.69578		-0.0930953	6.94424	1.36889	0.243064	0.846802
hsa-miR-3913-5p	-0.134789	0.600828	1.58754	0.208784	0.69578		-0.101123	0.601888	0.801843	0.371363	0.854233
hsa-miR-410-3p	0.179913	4.44856	1.58403	0.209287	0.69578		0.235633	4.45186	2.3564	0.125974	0.793265
hsa-miR-4533	0.165313	-0.484123	1.59347	0.207939	0.69578		0.162098	-0.483563	1.3671	0.243372	0.846802
hsa-miR-500a-3p	-0.156779	4.43938	1.6868	0.19515	0.69578		-0.101268	4.44005	0.625923	0.429569	0.865306
hsa-miR-505-5p	-0.0821812	4.52742	1.61624	0.20473	0.69578		-0.0828086	4.52958	1.45909	0.228163	0.846802
hsa-miR-548av-3p|hsa-miR-548o-3p	-0.0773745	3.14198	1.64767	0.200395	0.69578		-0.0615522	3.14245	0.926594	0.336635	0.848383
RN7SL128P:misc_RNA	-0.120763	-0.328932	2.22014	0.199562	0.69578		-0.11111	-0.329325	1.68543	0.265624	0.846802
RNY4P19:misc_RNA	0.0662542	1.62879	1.60605	0.206159	0.69578		0.0585838	1.62762	1.09321	0.296722	0.846802
RP5:lncRNA	-0.0983271	2.57801	1.59846	0.207231	0.69578		-0.107191	2.5784	1.67542	0.196671	0.832185
SNORD33:snoRNA	-0.220938	0.461247	1.60918	0.205718	0.69578		-0.160587	0.470393	0.733985	0.392376	0.865306
Sup	0.193495	0.324245	1.63649	0.201925	0.69578		0.218656	0.325638	1.82845	0.177474	0.832185
TUSC7:lncRNA	0.307806	-1.54827	1.59756	0.207358	0.69578		0.451332	-1.53863	3.05553	0.0816319	0.752613
hsa-let-7g-5p	-0.0964322	13.0866	1.5563	0.213307	0.696682		-0.0594257	13.0903	0.521249	0.470952	0.865599
hsa-miR-4732-5p	-0.246699	1.81108	1.55564	0.213404	0.696682		-0.0575689	1.81479	0.073783	0.78612	0.947285
hsa-miR-708-3p	-0.215488	-0.243167	1.5549	0.213512	0.696682		-0.236088	-0.244984	1.65577	0.199309	0.832185
RNY4P20:misc_RNA	0.0402085	14.8276	1.56141	0.212559	0.696682		0.0428765	14.8276	1.54418	0.215105	0.846802
SNORA3B:snoRNA	-0.151595	-0.371255	1.55556	0.213416	0.696682		-0.146476	-0.37032	1.27275	0.260282	0.846802
hsa-miR-424-5p	-0.182673	2.54646	1.54007	0.215704	0.701236		-0.187435	2.55271	1.44115	0.231036	0.846802
hsa-miR-345-5p	-0.132968	5.44617	1.50216	0.221425	0.701711		-0.115646	5.4477	0.998038	0.318706	0.848383
hsa-miR-4685-3p	0.184094	-0.472753	1.51113	0.220055	0.701711		0.291342	-0.47185	3.37859	0.0671786	0.728459
hsa-miR-502-3p	-0.17145	4.06458	1.5041	0.221128	0.701711		-0.114954	4.06408	0.601247	0.438801	0.865306
hsa-miR-548aq-3p	-0.14377	0.798146	1.50291	0.221311	0.701711		-0.147379	0.804441	1.39999	0.237795	0.846802
hsa-miR-629-5p	-0.0910964	5.98091	1.5255	0.217882	0.701711		-0.0325319	5.97995	0.175158	0.67591	0.925602
hsa-miR-6515-5p	-0.104593	0.983062	1.52971	0.217249	0.701711		-0.0998136	0.986005	1.25775	0.263102	0.846802
hsa-miR-6516-3p	0.121602	0.591978	1.50997	0.220232	0.701711		0.153841	0.594017	2.11594	0.146968	0.809241
hsa_circ_001688	0.143906	-0.24649	1.48582	0.223949	0.704243		0.121298	-0.243817	0.940626	0.33301	0.848383
hsa_piR_010894|gb|DQ584698|Homo_sapiens:8:68660258:68660288:Minus	-0.223673	-0.538627	1.42624	0.233445	0.704243		-0.309281	-0.535424	2.44998	0.118731	0.793265
hsa-let-7b-3p	-0.14518	4.09226	1.43067	0.232723	0.704243		-0.124159	4.09549	0.927198	0.336478	0.848383
hsa-miR-185-5p	-0.117418	10.9637	1.48128	0.224655	0.704243		-0.0575856	10.9649	0.318905	0.572749	0.894409
hsa-miR-18b-5p	-0.201801	-0.616999	1.45517	0.228775	0.704243		-0.100696	-0.620088	0.315744	0.574656	0.894409
hsa-miR-200c-3p	-0.0808807	5.46295	1.46491	0.227227	0.704243		-0.0663202	5.4628	0.866913	0.352667	0.853454
hsa-miR-3187-3p	0.138202	-0.171418	1.4377	0.23158	0.704243		0.172406	-0.167827	1.9699	0.16164	0.832185
hsa-miR-374a-5p	-0.114099	8.26134	1.45856	0.228235	0.704243		-0.0774294	8.26477	0.587374	0.444125	0.865306
hsa-miR-548l	-0.124924	0.41841	1.43504	0.232012	0.704243		-0.173117	0.42089	2.43776	0.11965	0.793265
hsa-miR-552-3p	0.172713	-0.472704	1.42524	0.233608	0.704243		0.320226	-0.473128	4.41952	0.0364829	0.637465
hsa-miR-618	-0.245465	0.9929	1.46488	0.227232	0.704243		-0.199914	1.00439	0.853928	0.356292	0.853454
hsa-miR-654-3p	0.15086	7.08898	1.43797	0.231537	0.704243		0.211386	7.09295	2.46738	0.117437	0.793265
hsa-miR-660-5p	-0.169399	3.49265	1.42023	0.23443	0.704243		-0.125867	3.49401	0.687645	0.40772	0.865306
hsa-miR-877-3p	0.16872	0.790457	1.46103	0.227841	0.704243		0.208871	0.790112	1.97616	0.160979	0.832185
KB:lncRNA	0.179181	1.04695	1.41668	0.235014	0.704243		0.161168	1.0567	0.996765	0.319014	0.848383
RNY4P7:misc_RNA	0.0389544	17.2342	1.42842	0.233089	0.704243		0.0349219	17.2339	0.997519	0.318831	0.848383
hsa-miR-4732-3p	-0.24146	0.757599	1.40741	0.236547	0.704978		-0.258749	0.759776	1.38006	0.241156	0.846802
hsa-miR-548ah-3p|hsa-miR-548av-3p	-0.0906683	1.05499	1.40553	0.23686	0.704978		-0.082697	1.0568	1.03035	0.311012	0.848383
hsa-miR-323a-3p	0.149597	5.00606	1.39865	0.238008	0.70601		0.205755	5.00799	2.33825	0.127436	0.793265
hsa-miR-374b-5p	-0.107584	8.27254	1.38885	0.239654	0.708508		-0.0815907	8.27635	0.704344	0.402092	0.865306
hsa-miR-3191-3p	-0.107452	0.407525	1.37075	0.242733	0.712552		-0.0794349	0.40781	0.64837	0.421425	0.865306
hsa-miR-485-3p	0.182023	4.24749	1.36658	0.243448	0.712552		0.144431	4.25509	0.74825	0.387821	0.865306
hsa-miR-7-1-3p	-0.132936	3.02033	1.37592	0.241849	0.712552		-0.114702	3.0275	0.906243	0.341989	0.848383
hsa-miR-107	-0.120268	6.95988	1.36046	0.244505	0.713275		-0.0492421	6.95642	0.203164	0.652551	0.922789
LINC02321:lncRNA	0.134124	-0.45263	1.34726	0.2468	0.715234		0.194259	-0.454002	2.47349	0.116986	0.793265
SCARNA3:scaRNA	0.0558033	6.02432	1.34908	0.246483	0.715234		0.071349	6.02444	1.93318	0.165589	0.832185
hsa-miR-139-3p	0.092239	5.20577	1.34131	0.247844	0.715903		0.0846838	5.20868	0.998016	0.318711	0.848383
hsa_piR_004153|gb|DQ575660|Homo_sapiens:3:156861576:156861607:Plus	-0.108404	1.60835	1.33567	0.248838	0.716425		-0.0998941	1.61527	1.00162	0.31784	0.848383
CH17:lncRNA	-0.0902536	1.30723	1.11715	0.291493	0.723396		-0.0596363	1.30546	0.43197	0.5116	0.882825
CTA:lncRNA	-0.111836	0.980522	1.15556	0.283363	0.723396		-0.125087	0.987354	1.26849	0.26108	0.846802
CTD:lncRNA	-0.0944863	3.26558	1.17928	0.278488	0.723396		-0.101946	3.26771	1.19026	0.276277	0.846802
Gly	-0.0988081	12.0373	1.13245	0.28822	0.723396		-0.144064	12.0455	2.09074	0.149387	0.812407
hsa_circ_002138	-0.164012	-0.119935	1.18612	0.277101	0.723396		-0.187999	-0.123159	1.35494	0.245474	0.846802
hsa-let-7a-5p	-0.0924483	12.7255	1.2044	0.273438	0.723396		-0.106844	12.7281	1.44407	0.230565	0.846802
hsa-let-7f-5p	-0.1012	13.3819	1.24526	0.265469	0.723396		-0.0996258	13.3854	1.08326	0.298928	0.846802
hsa-miR-129-5p	-0.166223	-0.116029	1.18352	0.277627	0.723396		-0.211279	-0.117403	1.63901	0.201591	0.833811
hsa-miR-1306-3p	-0.074661	1.70284	1.20458	0.273404	0.723396		-0.0590727	1.70302	0.676288	0.411614	0.865306
hsa-miR-132-3p	-0.0974731	2.71642	1.20608	0.273105	0.723396		-0.0874413	2.7178	0.866139	0.352882	0.853454
hsa-miR-135a-3p	0.138359	-0.33707	1.20224	0.273867	0.723396		0.142672	-0.335902	1.12357	0.290126	0.846802
hsa-miR-146a-5p	-0.0821219	12.6756	1.16928	0.28053	0.723396		-0.0539351	12.6791	0.43927	0.508057	0.882825
hsa-miR-151a-5p|hsa-miR-151b	-0.0799856	4.66938	1.21199	0.271935	0.723396		-0.0519974	4.66871	0.459343	0.498528	0.882825
hsa-miR-183-5p	-0.196323	5.12146	1.2308	0.268255	0.723396		-0.101522	5.12612	0.29073	0.59021	0.898063
hsa-miR-186-5p	-0.116621	9.19749	1.14169	0.286266	0.723396		-0.0613828	9.1977	0.278004	0.598458	0.898063
hsa-miR-191-3p	0.0682398	3.20254	1.15548	0.283381	0.723396		0.0781753	3.20368	1.33427	0.249097	0.846802
hsa-miR-2110	-0.0688559	4.75627	1.23208	0.268008	0.723396		-0.0429996	4.75523	0.428986	0.513061	0.882825
hsa-miR-2277-5p	-0.122743	0.270241	1.11968	0.290949	0.723396		-0.0109286	0.271659	0.00848499	0.926678	0.988998
hsa-miR-26a-2-3p	-0.119789	1.19192	1.22228	0.269914	0.723396		-0.104765	1.19217	0.814387	0.367654	0.854233
hsa-miR-3190-3p	-0.10149	0.0064581	1.1314	0.288443	0.723396		-0.137009	0.0100531	1.81507	0.179063	0.832185
hsa-miR-32-5p	-0.0947737	6.6228	1.25617	0.26339	0.723396		-0.0778025	6.62218	0.744159	0.389119	0.865306
hsa-miR-330-3p	0.0551671	6.53771	1.14457	0.285661	0.723396		0.102515	6.53899	3.53112	0.0613352	0.704159
hsa-miR-339-3p	-0.0849284	5.62881	1.2969	0.255807	0.723396		-0.0614173	5.63046	0.589919	0.443141	0.865306
hsa-miR-3679-5p	-0.099577	1.41021	1.24848	0.264853	0.723396		-0.0887537	1.40996	0.892355	0.345709	0.848383
hsa-miR-379-3p	0.142375	3.6397	1.12888	0.288981	0.723396		0.19679	3.64118	1.89683	0.169607	0.832185
hsa-miR-433-3p	0.135348	5.57767	1.11769	0.291377	0.723396		0.210814	5.58369	2.39883	0.122631	0.793265
hsa-miR-4659b-5p	0.148989	-0.412109	1.17276	0.279818	0.723396		0.117911	-0.410941	0.643711	0.423096	0.865306
hsa-miR-491-5p	-0.126073	0.602622	1.12114	0.290635	0.723396		-0.085372	0.607252	0.457471	0.499404	0.882825
hsa-miR-497-5p	-0.142961	1.11551	1.12654	0.28948	0.723396		-0.123876	1.12183	0.743894	0.389204	0.865306
hsa-miR-548am-3p	-0.0875861	0.624078	1.20413	0.273493	0.723396		-0.0622968	0.62426	0.546569	0.460384	0.865306
hsa-miR-550a-3-5p|hsa-miR-550a-5p	-0.0973596	2.29125	1.17178	0.280018	0.723396		-0.0760464	2.2918	0.617921	0.43253	0.865306
hsa-miR-576-3p	-0.0699318	4.24277	1.20599	0.273124	0.723396		-0.0601341	4.24329	0.793041	0.373998	0.855824
hsa-miR-605-3p	-0.106914	1.58672	1.22426	0.269528	0.723396		-0.110291	1.58778	1.13381	0.287943	0.846802
hsa-miR-610	-0.149139	-0.457927	1.13104	0.28852	0.723396		-0.0491318	-0.458323	0.109017	0.741529	0.939982
hsa-miR-656-3p	0.166509	5.09502	1.242	0.266094	0.723396		0.201473	5.09722	1.58035	0.209828	0.846802
hsa-miR-6852-3p	0.0942755	1.16274	1.12575	0.289648	0.723396		0.0733717	1.1631	0.599751	0.43937	0.865306
hsa-miR-92b-5p	-0.109819	0.75462	1.29069	0.256946	0.723396		-0.06901	0.754492	0.455738	0.500217	0.882825
hsa-miR-95-3p	-0.154338	3.20847	1.25177	0.264226	0.723396		-0.123074	3.21672	0.694246	0.405482	0.865306
LINC02298:lncRNA	-0.187245	-0.61422	1.30932	0.253548	0.723396		-0.166366	-0.610775	0.898379	0.344089	0.848383
Met	-0.104534	3.87724	1.30038	0.255172	0.723396		-0.0821943	3.87776	0.715958	0.398244	0.865306
PDCD6IP:lncRNA	-0.0908538	-0.176691	1.30502	0.254328	0.723396		-0.0462048	-0.175319	0.299205	0.584846	0.898063
RNY4P13:misc_RNA	0.0714457	1.96602	1.20463	0.273393	0.723396		0.0429299	1.97076	0.386787	0.534533	0.891094
RNY4P3:misc_RNA	0.0471869	8.4946	1.15797	0.282864	0.723396		0.0429456	8.49442	0.83171	0.362615	0.854233
SNORA32:snoRNA	-0.119546	0.0852888	1.13735	0.287181	0.723396		-0.115493	0.0865996	0.914355	0.339841	0.848383
SNORD3A:snoRNA	-0.0835223	3.56811	1.28859	0.257332	0.723396		-0.0315124	3.5688	0.168154	0.682093	0.92788
SNORD3B:snoRNA	-0.0790691	4.54697	1.18125	0.278088	0.723396		-0.0271405	4.54761	0.127409	0.72142	0.930789
SNORD3C:snoRNA	-0.0813613	3.56362	1.23812	0.26684	0.723396		-0.0292552	3.56452	0.146569	0.702146	0.92788
SNORD3D:snoRNA	-0.172424	2.96673	1.27039	0.260711	0.723396		-0.132872	2.9695	0.671589	0.413242	0.865306
Y_RNA:misc_RNA	0.0345464	17.3279	1.26081	0.262512	0.723396		0.030017	17.3276	0.827044	0.363963	0.854233
hsa_piR_001170|gb|DQ571526|Homo_sapiens:11:10488300:10488331:Minus	-0.175351	3.58044	1.08061	0.299508	0.724007		-0.347364	3.6015	3.84196	0.0510432	0.683773
hsa-miR-125a-3p	-0.0798367	2.01774	1.08626	0.29825	0.724007		-0.0924078	2.01866	1.24756	0.265041	0.846802
hsa-miR-1538	-0.10496	-0.0256904	1.07127	0.301601	0.724007		-0.00736798	-0.0241632	0.00488621	0.944325	0.988998
hsa-miR-15b-3p	-0.133722	6.59043	1.10225	0.294728	0.724007		-0.0863815	6.59334	0.405915	0.524605	0.888803
hsa-miR-215-5p	0.150087	6.68936	1.09078	0.297249	0.724007		0.066971	6.70967	0.189822	0.663423	0.923909
hsa-miR-3940-3p	0.190548	-0.46295	1.07359	0.30108	0.724007		0.211012	-0.465596	1.15653	0.283173	0.846802
hsa-miR-499a-5p	-0.128322	3.91161	1.10404	0.294336	0.724007		-0.128186	3.9139	0.965346	0.326748	0.848383
hsa-miR-6513-3p	0.119495	0.868298	1.08622	0.298259	0.724007		0.13845	0.873794	1.31563	0.252423	0.846802
hsa-miR-664b-3p	0.156922	-0.553841	1.07439	0.3009	0.724007		0.177278	-0.55505	1.21415	0.271521	0.846802
hsa-miR-6877-5p	-0.0939021	0.424404	1.07693	0.300331	0.724007		-0.0375956	0.423932	0.156773	0.692467	0.92788
hsa-miR-889-3p	0.138215	4.45996	1.11064	0.292902	0.724007		0.192462	4.46453	1.88383	0.171071	0.832185
TRBV11:lncRNA	0.162171	5.59174	1.08633	0.298235	0.724007		0.152107	5.59186	0.857739	0.355223	0.853454
RNU12:snRNA	-0.084111	3.49034	1.0669	0.302588	0.724402		-0.0569926	3.49067	0.430096	0.512516	0.882825
MIR3180:lncRNA	-0.134106	-0.50037	1.0488	0.306716	0.732294		-0.147308	-0.50079	1.08446	0.298661	0.846802
Arg	-0.0768181	5.74106	1.02907	0.311301	0.739236		-0.0855664	5.74306	1.1174	0.291452	0.846802
hsa-miR-145-3p	0.118591	5.57938	1.03176	0.31067	0.739236		0.109279	5.58031	0.751663	0.386742	0.865306
hsa_piR_020365|gb|DQ597975|Homo_sapiens:11:108979133:108979162:Plus	-0.152082	-0.31264	1.01613	0.314356	0.742361		-0.249233	-0.299686	2.47494	0.116878	0.793265
RN7SL1:misc_RNA	-0.149652	4.57995	1.01688	0.314179	0.742361		-0.216839	4.59648	1.91017	0.16812	0.832185
RNU12:lncRNA	-0.0817416	3.50213	1.01282	0.315145	0.742361		-0.0555459	3.5023	0.410835	0.522105	0.888803
hsa-miR-1273h-5p	-0.0663261	1.92279	0.990518	0.320522	0.744676		-0.0283171	1.92369	0.163904	0.685917	0.92788
hsa-miR-374c-5p	-0.0938642	1.45886	0.984731	0.321937	0.744676		-0.094807	1.46052	0.880467	0.348937	0.85156
hsa-miR-376a-3p	0.149192	2.42764	0.969042	0.325816	0.744676		0.243957	2.42459	2.32513	0.128503	0.793265
hsa-miR-424-3p	0.0906943	4.23004	0.978929	0.323364	0.744676		0.0585711	4.2313	0.365752	0.545852	0.891094
hsa-miR-4772-5p	-0.241855	-0.862548	0.974749	0.324398	0.744676		-0.232974	-0.858483	0.784269	0.376649	0.858982
hsa-miR-5010-3p	-0.0855941	1.58996	0.97122	0.325274	0.744676		-0.0379179	1.59315	0.171969	0.678706	0.927039
hsa-miR-598-3p	-0.0853335	2.65562	0.993451	0.319808	0.744676		-0.0547048	2.6585	0.362559	0.547608	0.891094
hsa-miR-664b-5p	0.0969146	0.094707	0.971871	0.325112	0.744676		0.085009	0.0988765	0.653897	0.419455	0.865306
RNY3:misc_RNA	-0.0867809	8.05301	0.967216	0.326271	0.744676		-0.175283	8.05559	3.53752	0.0611022	0.704159
RNY3P1:misc_RNA	-0.115036	0.146482	0.971701	0.325154	0.744676		-0.192115	0.148638	2.42617	0.120529	0.793265
SNORA19:snoRNA	-0.126254	-0.171381	0.979321	0.323268	0.744676		-0.115554	-0.172322	0.726065	0.394938	0.865306
TMEM161B:lncRNA	0.119239	-0.237256	1.23649	0.320519	0.744676		0.147823	-0.236014	1.67439	0.196808	0.832185
hsa-miR-98-3p	-0.107328	3.43982	0.962807	0.327374	0.745263		-0.0665629	3.44239	0.324471	0.56942	0.892736
hsa_circ_000662	0.0747164	0.946534	0.864247	0.353397	0.748494		0.0417938	0.948904	0.235426	0.627934	0.908391
hsa_piR_001205|gb|DQ571589|Homo_sapiens:11:8662350:8662381:Plus	0.0890604	1.38647	0.861819	0.354074	0.748494		0.192334	1.38186	3.6328	0.0577437	0.704159
hsa-let-7c-5p	-0.0638127	9.05741	0.920011	0.338345	0.748494		-0.0705458	9.0585	0.991953	0.320183	0.848383
hsa-miR-106b-3p	-0.0656395	7.95785	0.885304	0.347609	0.748494		-0.0170023	7.95705	0.0534376	0.817366	0.955401
hsa-miR-10a-5p	0.0779618	9.55293	0.855636	0.355803	0.748494		0.08076	9.55352	0.811815	0.36841	0.854233
hsa-miR-142-5p	-0.104112	9.49006	0.953026	0.329839	0.748494		-0.0513081	9.49267	0.203325	0.652422	0.922789
hsa-miR-143-3p	0.105694	10.5194	0.941921	0.332668	0.748494		0.166844	10.5246	2.15083	0.14369	0.806311
hsa-miR-145-5p	-0.140977	3.19871	0.928718	0.336073	0.748494		-0.0620544	3.20406	0.160244	0.689258	0.92788
hsa-miR-196b-5p	-0.0666023	3.2572	0.859735	0.354655	0.748494		-0.018561	3.25603	0.0606106	0.805726	0.954092
hsa-miR-199b-5p	-0.106817	4.24353	0.886454	0.347296	0.748494		-0.0550441	4.24603	0.207525	0.649091	0.922789
hsa-miR-3179	-0.133613	-0.176145	0.888345	0.346783	0.748494		-0.0510011	-0.179592	0.113519	0.736442	0.938448
hsa-miR-3198	0.119148	-0.524312	0.916821	0.339182	0.748494		0.182958	-0.527579	1.97647	0.160945	0.832185
hsa-miR-320a	-0.0538378	11.7232	0.851982	0.35683	0.748494		-0.0377317	11.7243	0.367156	0.545082	0.891094
hsa-miR-320b	-0.0675876	7.45873	0.90251	0.342974	0.748494		-0.0579405	7.45959	0.578208	0.447698	0.865306
hsa-miR-378g	-0.105005	0.0593204	0.87222	0.35119	0.748494		-0.0715183	0.0592606	0.363629	0.547018	0.891094
hsa-miR-3920	0.100364	0.320526	0.863681	0.353555	0.748494		0.131895	0.320423	1.31073	0.253306	0.846802
hsa-miR-452-5p	-0.11027	3.18242	0.906115	0.342013	0.748494		-0.116837	3.18515	0.911302	0.340648	0.848383
hsa-miR-454-5p	0.0595721	3.13969	0.873021	0.350969	0.748494		0.112586	3.14035	2.73142	0.0995876	0.793265
hsa-miR-490-3p	-0.156746	0.151434	0.93039	0.33564	0.748494		-0.174735	0.15796	1.04749	0.307029	0.848383
hsa-miR-548ap-5p|hsa-miR-548j-5p	-0.0682786	3.05085	0.867154	0.352591	0.748494		-0.00963234	3.0481	0.0154533	0.901164	0.988998
hsa-miR-615-3p	0.162512	0.325212	0.853915	0.356286	0.748494		0.101145	0.341654	0.285474	0.593588	0.898063
hsa-miR-6503-3p	-0.145624	0.471675	0.875744	0.350221	0.748494		-0.088772	0.469576	0.285171	0.593784	0.898063
hsa-miR-6515-3p	-0.104912	0.317674	0.947558	0.331228	0.748494		-0.106055	0.31712	0.846852	0.358289	0.853454
hsa-miR-6787-3p	0.148404	-0.555218	0.885726	0.347494	0.748494		0.0752694	-0.547146	0.195347	0.658867	0.923909
hsa-miR-766-3p	-0.0882274	3.80778	0.935714	0.334263	0.748494		-0.0393721	3.81438	0.166295	0.683758	0.92788
hsa-miR-99b-3p	0.0806599	4.39717	0.926565	0.336633	0.748494		0.0860075	4.39922	0.930462	0.335631	0.848383
iMet	-0.0965448	4.23558	0.883795	0.348019	0.748494		-0.16461	4.25126	2.28898	0.131498	0.794277
MT:Mt_tRNA	-0.145062	9.51877	0.89087	0.3461	0.748494		-0.283039	9.51325	3.08125	0.0803661	0.752613
RNU11:snRNA	-0.130481	0.600774	0.923612	0.337403	0.748494		-0.155071	0.605614	1.13514	0.287661	0.846802
RNY4P10:misc_RNA	0.0305334	17.3034	0.861698	0.354107	0.748494		0.0256824	17.3032	0.530032	0.467242	0.865306
SILC1:lncRNA	0.194425	-0.888649	0.860489	0.354445	0.748494		0.278873	-0.886951	1.56161	0.212542	0.846802
SNORD118:snoRNA	-0.178596	0.345346	0.875317	0.350338	0.748494		-0.129897	0.343541	0.407529	0.523783	0.888803
VTRNA1:misc_RNA	-0.147684	8.33946	0.926135	0.336745	0.748494		-0.212422	8.34537	1.657	0.199143	0.832185
hsa_piR_020828|gb|DQ598675|Homo_sapiens:2:149355860:149355890:Minus	-0.143312	3.15594	0.83118	0.362759	0.748654		-0.331745	3.18822	4.23491	0.0405884	0.637465
hsa-miR-101-3p	-0.0826128	10.822	0.83853	0.360649	0.748654		-0.00549268	10.8225	0.00330516	0.954198	0.988998
hsa-miR-181a-2-3p	-0.0670556	4.74462	0.819106	0.366262	0.748654		-0.0511512	4.74503	0.42134	0.516837	0.885862
hsa-miR-191-5p	-0.0642657	12.3045	0.820532	0.365846	0.748654		-0.0441887	12.3106	0.346206	0.556775	0.891094
hsa-miR-214-3p	-0.162259	0.448642	0.831323	0.362718	0.748654		-0.252687	0.478772	1.74087	0.188179	0.832185
hsa-miR-34a-5p	-0.167496	0.282139	0.825444	0.364417	0.748654		-0.250523	0.32715	1.68166	0.195843	0.832185
hsa-miR-34c-5p	-0.162805	0.0463139	0.813335	0.367954	0.748654		-0.136547	0.0544419	0.498757	0.480673	0.871344
hsa-miR-485-5p	0.111914	3.97632	0.827923	0.363699	0.748654		0.126955	3.97831	0.95239	0.33001	0.848383
hsa-miR-548ad-5p|hsa-miR-548ae-5p|hsa-miR-548ay-5p|hsa-miR-548d-5p	-0.0730105	3.04201	0.828065	0.363658	0.748654		-0.048489	3.04208	0.323956	0.569727	0.892736
hsa-miR-576-5p	-0.0883446	3.6573	0.834788	0.361721	0.748654		-0.0548398	3.65751	0.284388	0.59429	0.898063
MALAT1:lncRNA	-0.106037	0.637186	0.820408	0.365882	0.748654		-0.062634	0.639817	0.254298	0.614488	0.902562
RPPH1:ribozyme	-0.115802	0.665371	0.841422	0.359823	0.748654		-0.139037	0.66912	1.09108	0.297192	0.846802
SNORA63:snoRNA	-0.0494798	2.80553	0.814912	0.36749	0.748654		-0.00860269	2.80694	0.0218762	0.88253	0.982534
hsa-let-7i-3p	-0.131191	1.74761	0.804343	0.370611	0.750593		-0.0725527	1.74733	0.213714	0.644255	0.919916
hsa-miR-1185-2-3p	0.119198	0.971008	0.806515	0.369967	0.750593		0.17712	0.97081	1.55433	0.213608	0.846802
hsa-miR-103a-2-5p	-0.158757	-0.450907	0.79392	0.373724	0.751038		-0.0671498	-0.439742	0.125231	0.723712	0.930789
hsa-miR-1271-5p	-0.0786766	3.39914	0.792205	0.37424	0.751038		-0.0506509	3.40319	0.295595	0.587119	0.898063
hsa-miR-30e-5p	-0.0679473	10.4012	0.799435	0.372072	0.751038		-0.0405289	10.4005	0.248201	0.618762	0.902562
RP13:lncRNA	-0.0945128	0.344765	0.793519	0.373845	0.751038		-0.053548	0.347948	0.223558	0.636735	0.910655
hsa-miR-24-3p	-0.0613169	11.712	0.786334	0.376014	0.751175		-0.0584065	11.7134	0.635429	0.426091	0.865306
XACT:lncRNA	-0.103056	1.79317	0.787169	0.375761	0.751175		-0.111324	1.79747	0.803863	0.370763	0.854233
RNY1P13:misc_RNA	0.0609259	0.801939	0.779588	0.378066	0.753566		0.0369327	0.801902	0.259647	0.622711	0.905294
hsa-miR-154-5p	0.14256	1.43823	0.765057	0.382541	0.75395		0.158518	1.43949	0.805782	0.370193	0.854233
hsa-miR-196a-5p	-0.155868	-0.578406	0.773447	0.379948	0.75395		-0.0930537	-0.576384	0.245043	0.621001	0.904301
hsa-miR-25-5p	-0.0700072	2.2101	0.764518	0.382709	0.75395		-0.0344396	2.21042	0.164906	0.68501	0.92788
hsa-miR-30c-5p	-0.0863744	9.34163	0.763404	0.383055	0.75395		-0.083895	9.34286	0.636552	0.425683	0.865306
hsa-miR-651-5p	-0.0829967	3.25085	0.767075	0.381915	0.75395		-0.0296448	3.24994	0.0878572	0.767154	0.9453
RNY4:misc_RNA	0.028288	17.3182	0.762317	0.383394	0.75395		0.0234672	17.3181	0.456282	0.499961	0.882825
MT:Mt_rRNA	-0.134962	8.28624	0.758816	0.384486	0.754415		-0.287706	8.28371	3.12	0.0784993	0.752613
hsa-miR-1307-5p	-0.0926488	4.16791	0.743062	0.38946	0.756495		-0.0789141	4.16931	0.469441	0.493849	0.882825
hsa-miR-26a-5p	-0.0507433	15.0916	0.747324	0.388105	0.756495		-0.01798	15.0915	0.0830782	0.773396	0.9453
hsa-miR-335-5p	-0.0826125	5.94028	0.743721	0.38925	0.756495		-0.0775085	5.94023	0.58	0.446996	0.865306
hsa-miR-495-3p	0.114997	6.7482	0.750173	0.387203	0.756495		0.128599	6.75045	0.816317	0.367088	0.854233
hsa-miR-6511b-3p	0.117124	-0.0133292	0.739374	0.390637	0.756495		0.145542	-0.0145287	1.01542	0.314536	0.848383
Ile	-0.116196	6.62586	0.739184	0.390698	0.756495		-0.107815	6.62182	0.568919	0.451365	0.865306
hsa-miR-299-3p	0.131934	-0.146486	0.732762	0.392762	0.757601		0.181275	-0.141801	1.21488	0.271377	0.846802
hsa-miR-340-3p	-0.0713166	6.18433	0.732056	0.392989	0.757601		-0.113711	6.18515	1.6725	0.197061	0.832185
hsa-miR-3065-5p	-0.133138	-0.384837	0.728033	0.394291	0.75845		-0.138413	-0.380422	0.692542	0.406058	0.865306
hsa-miR-548av-5p|hsa-miR-548k	-0.067936	1.80037	0.723834	0.395656	0.759418		-0.00482752	1.80167	0.00333985	0.953959	0.988998
CACNA2D1:lncRNA	-0.0655822	1.54405	0.713179	0.399151	0.759508		-0.0165081	1.54576	0.0406627	0.840347	0.959188
hsa-miR-16-2-3p	-0.0863215	9.2499	0.713781	0.398952	0.759508		-0.0356599	9.25127	0.107337	0.743458	0.940588
hsa-miR-3143	-0.093058	2.55244	0.714575	0.39869	0.759508		-0.0475766	2.54975	0.16274	0.686975	0.92788
hsa-miR-378f	-0.116528	-0.435878	0.714946	0.398568	0.759508		-0.118333	-0.431637	0.661282	0.416845	0.865306
hsa-miR-6842-3p	-0.0529423	4.34627	0.709532	0.400358	0.760162		-0.00588567	4.34387	0.00790782	0.929209	0.988998
hsa-miR-539-3p	0.122642	3.78346	0.706596	0.401333	0.760374		0.176204	3.78638	1.27205	0.260413	0.846802
hsa-miR-182-5p	-0.116461	6.51727	0.699473	0.403713	0.761609		-0.0531668	6.51922	0.128072	0.720727	0.930789
hsa-miR-484	-0.0754863	9.91878	0.699656	0.403652	0.761609		-0.0702632	9.9213	0.538961	0.463519	0.865306
hsa-miR-548u	0.0742415	0.529217	0.686067	0.408249	0.765583		0.0621764	0.529222	0.426252	0.514405	0.883413
hsa-miR-579-5p	-0.109652	-0.390935	0.685548	0.408427	0.765583		-0.0762445	-0.39044	0.290744	0.590201	0.898063
RP11:TEC	-0.0839047	3.28369	0.689383	0.40712	0.765583		-0.0656229	3.28303	0.369236	0.543947	0.891094
hsa_circ_000554	0.110752	0.289838	0.639427	0.424633	0.766366		0.0876794	0.291464	0.360008	0.54902	0.891094
hsa_piR_010791|gb|DQ584559|Homo_sapiens:7:100511976:100512004:Plus	0.0748152	0.868165	0.668954	0.41415	0.766366		0.125843	0.868459	1.72514	0.19018	0.832185
hsa-miR-146b-5p	-0.0525214	10.4162	0.641926	0.423731	0.766366		0.0100024	10.4179	0.0207096	0.885683	0.982729
hsa-miR-19a-3p	-0.0833558	6.11921	0.637387	0.425372	0.766366		-0.0617196	6.1203	0.306789	0.580129	0.895085
hsa-miR-222-3p	-0.0464798	10.3446	0.639794	0.424501	0.766366		-0.0275047	10.3452	0.194426	0.659621	0.923909
hsa-miR-320d	0.0795605	3.18573	0.680572	0.410131	0.766366		0.0740883	3.18982	0.519706	0.471609	0.865599
hsa-miR-376c-3p	0.12139	2.46015	0.645234	0.422541	0.766366		0.18822	2.46198	1.37411	0.24217	0.846802
hsa-miR-378a-3p	-0.0815909	7.44809	0.667644	0.414607	0.766366		-0.0756683	7.45044	0.509246	0.4761	0.870215
hsa-miR-425-3p	-0.0712428	6.46176	0.643243	0.423256	0.766366		-0.034129	6.46359	0.129508	0.719232	0.930789
hsa-miR-431-5p	0.115887	3.4767	0.63993	0.424451	0.766366		0.149906	3.48013	0.952014	0.330106	0.848383
hsa-miR-548ad-5p|hsa-miR-548ae-5p|hsa-miR-548ay-5p	-0.0701732	2.76061	0.662834	0.416291	0.766366		-0.0352719	2.76083	0.147675	0.701079	0.92788
hsa-miR-548az-5p	-0.065619	0.144007	0.674404	0.412257	0.766366		-0.0826777	0.143874	0.952652	0.329944	0.848383
hsa-miR-548n	-0.0878456	-0.0660473	0.662784	0.416308	0.766366		-0.00406945	-0.0603094	0.00123481	0.971995	0.993132
hsa-miR-550a-3-5p	-0.080647	1.86897	0.664633	0.41566	0.766366		-0.0538241	1.86827	0.258385	0.611659	0.902562
hsa-miR-556-5p	-0.0681359	2.85366	0.673605	0.412534	0.766366		-0.0338049	2.85453	0.145923	0.702771	0.92788
hsa-miR-628-3p	0.0467117	5.1054	0.645644	0.422393	0.766366		0.0691354	5.10737	1.23231	0.267974	0.846802
RNY4P24:misc_RNA	0.0332324	7.4172	0.659439	0.417486	0.766366		0.033919	7.4171	0.598739	0.439756	0.865306
RNY4P27:misc_RNA	0.0278604	11.1548	0.658443	0.417837	0.766366		0.0140803	11.1557	0.146695	0.702024	0.92788
U2:snRNA	-0.115036	6.71631	0.641389	0.423924	0.766366		-0.124616	6.72932	0.65926	0.417557	0.865306
hsa-miR-3120-5p	0.0901539	0.612618	0.621976	0.431018	0.773374		0.0279637	0.618877	0.052941	0.818202	0.955401
hsa-miR-329-3p	0.109952	5.00839	0.623733	0.430368	0.773374		0.155609	5.00879	1.09476	0.296382	0.846802
hsa_circ_001934	-0.123757	-0.573462	0.618745	0.432216	0.773947		-0.138743	-0.572136	0.682392	0.409515	0.865306
hsa-miR-144-3p	-0.1595	7.20755	0.609297	0.435748	0.775543		-0.0635284	7.20955	0.083516	0.772816	0.9453
hsa-miR-4433b-5p	0.0997935	7.92058	0.613176	0.434292	0.775543		0.00675388	7.92038	0.00234671	0.9614	0.991401
hsa-miR-4446-3p	0.0508972	4.86371	0.611573	0.434893	0.775543		0.0831742	4.86462	1.45474	0.228855	0.846802
hsa_circ_000782	-0.136816	-0.456146	0.596202	0.440718	0.779961		-0.149976	-0.449959	0.61803	0.432489	0.865306
hsa-miR-409-5p	0.103581	3.82743	0.593773	0.441649	0.779961		0.211602	3.83053	2.17146	0.141791	0.8029
hsa-miR-4676-3p	-0.0758871	0.613962	0.596461	0.440618	0.779961		-0.0444887	0.613285	0.181337	0.670576	0.924281
hsa-miR-93-3p	-0.0765267	3.32261	0.593455	0.441771	0.779961		-0.0736127	3.32956	0.487021	0.485877	0.875002
hsa-miR-4659a-3p	-0.0728736	1.38274	0.586261	0.444549	0.783295		-0.0445882	1.38181	0.195821	0.65848	0.923909
LINC00271:lncRNA	-0.115901	1.68031	0.57993	0.447016	0.786069		-0.0901619	1.6857	0.30911	0.5787	0.894447
hsa-miR-7976	-0.0957493	2.18686	0.573647	0.449485	0.787269		-0.0395481	2.18824	0.0854649	0.770255	0.9453
RP3:TEC	0.119747	-0.611611	0.575409	0.44879	0.787269		0.089882	-0.610431	0.282269	0.595667	0.898063
hsa-miR-493-5p	0.0971366	7.69259	0.56848	0.451532	0.789285		0.160584	7.69547	1.37345	0.242284	0.846802
hsa-miR-195-5p	-0.0855013	2.89322	0.562033	0.454106	0.792213		-0.125741	2.89968	1.06994	0.30191	0.848377
hsa-miR-20a-3p	-0.0979723	-0.0805631	0.559451	0.455144	0.792454		-0.0155884	-0.0707184	0.0128458	0.909848	0.988998
hsa-miR-331-5p	-0.0486655	2.81147	0.549511	0.459173	0.796321		-0.0526866	2.81155	0.570507	0.450735	0.865306
hsa-miR-378i	-0.0772363	2.62189	0.549551	0.459157	0.796321		-0.0642779	2.623	0.336354	0.562439	0.891094
SNORA79:snoRNA	0.098439	-0.489144	0.645947	0.460145	0.796439		0.118748	-0.485478	0.821492	0.365576	0.854233
hsa-miR-23a-5p	-0.0564336	2.02956	0.541826	0.462327	0.798647		-0.0680786	2.02997	0.685993	0.408283	0.865306
RNY3P2:misc_RNA	-0.100023	0.191044	0.531047	0.466809	0.804812		-0.154021	0.199029	1.10732	0.293633	0.846802
hsa_circ_001620	-0.125032	-0.415441	0.526486	0.468727	0.80654		-0.135748	-0.415424	0.53936	0.463354	0.865306
hsa-miR-1976	-0.0781404	1.29121	0.519038	0.471886	0.807801		-0.0396091	1.29033	0.117492	0.732045	0.938448
hsa-miR-4662a-5p	0.0650097	1.30704	0.518851	0.471966	0.807801		0.0819701	1.3079	0.71405	0.398872	0.865306
RN7SL2:misc_RNA	-0.109139	4.67816	0.518278	0.47221	0.807801		-0.195805	4.69339	1.50384	0.22118	0.846802
hsa-miR-10a-3p	0.0768662	2.38834	0.496325	0.481737	0.812086		0.0798476	2.38972	0.467514	0.494736	0.882825
hsa-miR-139-5p	-0.0545722	7.76975	0.496216	0.481785	0.812086		-0.0938303	7.76845	1.34012	0.248065	0.846802
hsa-miR-151a-5p	-0.061704	1.05817	0.501871	0.479301	0.812086		-0.0447435	1.06094	0.230537	0.631526	0.910115
hsa-miR-155-5p	-0.0505759	5.88417	0.504993	0.477939	0.812086		-0.00355947	5.88821	0.0021711	0.962871	0.991401
hsa-miR-22-5p	-0.076061	7.14439	0.495526	0.48209	0.812086		-0.124884	7.16203	1.18918	0.276496	0.846802
hsa-miR-377-3p	0.104882	1.7175	0.499736	0.480236	0.812086		0.137594	1.71833	0.74841	0.38777	0.865306
hsa-miR-627-3p	-0.0812856	1.11964	0.498882	0.480611	0.812086		-0.0683565	1.12304	0.31039	0.577916	0.894447
RNU7:snRNA	-0.0917726	2.31051	0.497306	0.481305	0.812086		-0.0512989	2.31619	0.134909	0.713692	0.929749
hsa-miR-3909	0.089008	0.765616	0.489498	0.484764	0.81348		0.0835483	0.772268	0.37727	0.5396	0.891094
hsa-miR-483-5p	0.109969	2.94693	0.491236	0.48399	0.81348		0.0737787	2.94931	0.200522	0.654669	0.923909
hsa-miR-4470	-0.0707916	0.141805	0.486152	0.486259	0.814437		-0.0289445	0.143334	0.0701165	0.791375	0.947285
hsa-miR-151b	-0.049727	3.9103	0.481419	0.488387	0.81502		-0.00825249	3.90973	0.0117858	0.913633	0.988998
RNU2:snRNA	-0.0972266	6.65705	0.481265	0.488457	0.81502		-0.0874494	6.66899	0.33817	0.561386	0.891094
hsa-miR-22-3p	-0.068003	10.7508	0.477169	0.490311	0.816568		-0.086509	10.7536	0.675394	0.411923	0.865306
hsa-miR-144-5p	-0.115192	4.5208	0.472189	0.492582	0.817259		-0.00155331	4.52541	7.55675e-05	0.993071	0.999651
hsa-miR-193a-5p	-0.0962868	4.165	0.472436	0.492469	0.817259		-0.125561	4.18084	0.7073	0.401107	0.865306
hsa-miR-1303	-0.108726	0.5444	0.458858	0.498748	0.825934		-0.113784	0.545964	0.4532	0.501412	0.882825
hsa-miR-218-5p	-0.116653	1.31041	0.454328	0.500873	0.827096		-0.159249	1.32905	0.730881	0.393377	0.865306
hsa-miR-378c	-0.0964005	0.634064	0.453365	0.501327	0.827096		-0.110852	0.64139	0.528765	0.467775	0.865306
SNORA63C:snoRNA	-0.0374153	2.77195	0.451206	0.502347	0.827229		0.00396889	2.7741	0.00451757	0.946463	0.988998
hsa-miR-1185-1-3p	0.0886121	3.74859	0.442729	0.506386	0.831106		0.137485	3.74693	0.918923	0.33864	0.848383
hsa-miR-181d-5p	0.0421521	3.94506	0.440346	0.507531	0.831106		0.0999694	3.94872	2.20115	0.139108	0.8029
RNY3P8:misc_RNA	-0.092084	0.150862	0.441901	0.506783	0.831106		-0.143951	0.158866	0.945463	0.331772	0.848383
hsa-let-7d-3p	-0.0494935	8.15209	0.424393	0.515316	0.83149		-0.0363086	8.15169	0.203339	0.652412	0.922789
hsa-miR-200b-3p	-0.06385	4.86147	0.426154	0.514447	0.83149		-0.104037	4.87462	1.00793	0.316323	0.848383
hsa-miR-23b-3p	-0.0740013	7.33612	0.425645	0.514698	0.83149		-0.0859725	7.33671	0.515621	0.473354	0.866996
hsa-miR-338-5p	-0.0489997	4.64494	0.431059	0.512039	0.83149		-0.0547909	4.64566	0.464753	0.496012	0.882825
hsa-miR-548e-3p	-0.0412063	4.00396	0.430976	0.512079	0.83149		0.00344865	4.00497	0.00271198	0.958507	0.991258
hsa-miR-758-3p	-0.090294	2.68624	0.426594	0.51423	0.83149		-0.06204	2.70076	0.178931	0.67264	0.924281
LINC02003:lncRNA	0.104697	0.41487	0.428044	0.513517	0.83149		0.18628	0.420555	1.19054	0.276222	0.846802
RNY4P25:misc_RNA	-0.0861671	7.40042	0.426282	0.514384	0.83149		-0.114062	7.4039	0.661804	0.416661	0.865306
PACERR:lncRNA	-0.108831	-0.00322137	0.418511	0.51824	0.834679		-0.0949789	0.00446734	0.276591	0.599388	0.898063
SCARNA8:scaRNA	-0.0489173	1.03761	0.415833	0.51958	0.835311		-0.000184411	1.03452	5.29952e-06	0.998165	0.999651
ENSG10010139459.1:snoRNA	0.0723816	-0.387331	0.392875	0.531331	0.836091		0.0925157	-0.3876	0.571493	0.450344	0.865306
hsa_circ_001250	-0.106226	-0.252659	0.399713	0.527782	0.836091		-0.139963	-0.248458	0.595687	0.440923	0.865306
hsa_piR_016658|gb|DQ592931|Homo_sapiens:6:80508363:80508389:Plus	-0.105127	12.2918	0.404412	0.525367	0.836091		-0.121513	12.2907	0.473177	0.492137	0.882825
hsa_piR_020009|gb|DQ597484|Homo_sapiens:7:145325417:145325443:Plus	-0.104446	3.69825	0.393285	0.531117	0.836091		-0.169053	3.70925	0.918391	0.33878	0.848383
hsa-miR-1273h-3p	-0.0327742	4.48874	0.39264	0.531454	0.836091		-0.00709376	4.48876	0.0162949	0.898523	0.988998
hsa-miR-17-3p	-0.0707034	1.6386	0.395639	0.529891	0.836091		-0.0644188	1.64681	0.290234	0.590527	0.898063
hsa-miR-204-3p	-0.0940288	-0.152221	0.401224	0.527003	0.836091		-0.181053	-0.147778	1.31045	0.253357	0.846802
hsa-miR-30a-3p	-0.0582995	3.68191	0.405355	0.524885	0.836091		-0.0680658	3.69389	0.485264	0.486664	0.875002
hsa-miR-340-5p	-0.0422055	9.06509	0.394831	0.530311	0.836091		-0.0267393	9.0656	0.137907	0.71067	0.929749
hsa-miR-4429	-0.0383575	2.19953	0.40925	0.522902	0.836091		-0.0145062	2.20164	0.0522741	0.81933	0.955401
hsa-miR-548ag	0.0473352	1.8437	0.410063	0.52249	0.836091		0.127894	1.8423	2.75585	0.0980939	0.793265
hsa-miR-6735-5p	-0.074154	-0.414461	0.394074	0.530705	0.836091		-0.0413061	-0.413727	0.105366	0.745741	0.940588
hsa-miR-532-5p	-0.060252	7.39769	0.385415	0.535252	0.840565		-0.015092	7.39373	0.021597	0.883277	0.982534
Vault:misc_RNA	0.0537926	2.22049	0.381077	0.537557	0.842682		0.0828608	2.22263	0.795419	0.373283	0.855824
hsa-miR-299-5p	-0.113016	-0.511137	0.375217	0.540699	0.844602		-0.145335	-0.480218	0.544561	0.461208	0.865306
hsa-miR-6868-3p	0.114854	0.291278	0.376101	0.540223	0.844602		0.126404	0.292353	0.412806	0.52111	0.888803
hsa-miR-6843-3p	-0.055824	1.33986	0.373265	0.541753	0.844751		-0.0712244	1.34132	0.527035	0.468503	0.865306
hsa-miR-125a-5p	0.0596304	8.69586	0.36959	0.543748	0.844871		0.0296395	8.70201	0.0787061	0.77928	0.946959
hsa-miR-208b-3p	0.12929	-0.657085	0.370158	0.543438	0.844871		0.047716	-0.644371	0.0436635	0.834643	0.959188
hsa-miR-26a-1-3p	-0.0632527	1.27032	0.3678	0.544724	0.844898		-0.0423234	1.27318	0.143943	0.704699	0.92788
RNY4P18:misc_RNA	-0.107031	6.64715	0.360399	0.548797	0.849719		-0.138849	6.64356	0.530038	0.46724	0.865306
hsa-miR-122-5p	-0.1006	13.43	0.351574	0.553728	0.849897		-0.175746	13.4169	1.01569	0.314473	0.848383
hsa-miR-148a-5p	-0.0376763	4.21664	0.351562	0.553735	0.849897		-0.0211824	4.21758	0.0988311	0.753487	0.94132
hsa-miR-194-5p	-0.0975892	7.7542	0.354367	0.552158	0.849897		-0.119603	7.77482	0.486157	0.486264	0.875002
hsa-miR-641	-0.0482065	3.77837	0.356	0.551244	0.849897		-0.0491493	3.77838	0.324735	0.569263	0.892736
RNU5B:snRNA	-0.076736	-0.20002	0.35834	0.54994	0.849897		-0.0213835	-0.19885	0.0255792	0.873055	0.977334
hsa-miR-421	-0.0453555	5.5584	0.344746	0.557602	0.849909		-0.016459	5.55966	0.0406055	0.840457	0.959188
hsa-miR-511-5p	-0.0778983	3.26181	0.347178	0.556216	0.849909		-0.120588	3.27032	0.737901	0.391118	0.865306
RNU11:lncRNA	-0.0782479	0.487225	0.347001	0.556316	0.849909		-0.112613	0.493969	0.623338	0.430522	0.865306
RNY4P28:misc_RNA	0.0195969	7.1608	0.345863	0.556964	0.849909		0.00985192	7.16088	0.0760987	0.782873	0.947285
hsa-miR-184	-0.128525	-1.31613	0.3386	0.561132	0.853813		-0.138889	-1.29291	0.350051	0.554593	0.891094
hsa-miR-370-3p	0.0755604	8.58698	0.331263	0.565404	0.858829		0.129131	8.58993	0.843517	0.359236	0.853454
VTRNA2:vault_RNA	0.0500356	2.21711	0.329398	0.5665	0.859012		0.0773133	2.2194	0.690774	0.406657	0.865306
hsa-let-7e-5p	-0.0511076	7.31624	0.321315	0.571298	0.861838		-0.0993701	7.31718	1.09598	0.296114	0.846802
U3:snoRNA	-0.0375429	3.93275	0.323821	0.569801	0.861838		0.0398338	3.93391	0.339091	0.560854	0.891094
Und	-0.0810729	-0.117134	0.321328	0.57129	0.861838		-0.0318439	-0.119387	0.0437188	0.83454	0.959188
hsa-miR-4665-5p	0.0409795	2.07815	0.318599	0.572927	0.862819		0.0890916	2.07797	1.3708	0.242736	0.846802
hsa_piR_012753|gb|DQ587269|Homo_sapiens:2:232029453:232029478:Minus	-0.121486	0.184224	0.31643	0.574236	0.863314		0.0198089	0.203932	0.00761334	0.930536	0.988998
DICER1:lncRNA	0.0603824	-0.47023	0.301443	0.583441	0.867627		0.0152696	-0.468454	0.0170664	0.902952	0.988998
HELLPAR:lncRNA	0.0726768	1.666	0.297288	0.586046	0.867627		0.0444975	1.67728	0.0960965	0.756811	0.94132
hsa-miR-1254	-0.0494061	0.579169	0.288652	0.591536	0.867627		-0.0514605	0.585527	0.280494	0.596825	0.898063
hsa-miR-1343-3p	0.0568391	1.09295	0.306584	0.58025	0.867627		0.0671467	1.09259	0.373006	0.541899	0.891094
hsa-miR-200a-5p	0.082517	-0.424645	0.300387	0.5841	0.867627		-0.0375	-0.4187	0.0546924	0.815273	0.955401
hsa-miR-2355-3p	0.0431944	3.78331	0.287744	0.592119	0.867627		0.0480741	3.78292	0.314138	0.57563	0.894409
hsa-miR-24-2-5p	-0.035023	4.73781	0.298134	0.585513	0.867627		-0.0205213	4.73787	0.0903207	0.764008	0.945159
hsa-miR-25-3p	-0.0519784	10.0451	0.28619	0.59312	0.867627		-0.0110146	10.0429	0.0113981	0.91506	0.988998
hsa-miR-27a-5p	0.0453919	1.31141	0.288624	0.591554	0.867627		0.0567073	1.31184	0.388143	0.533818	0.891094
hsa-miR-3064-5p	-0.0490772	0.568764	0.291043	0.590005	0.867627		-0.0634456	0.570256	0.431829	0.511669	0.882825
hsa-miR-3120-3p	0.0379143	4.00023	0.289796	0.590802	0.867627		0.0594152	4.00178	0.624656	0.430036	0.865306
hsa-miR-320e	-0.0419371	0.903881	0.285065	0.593847	0.867627		-0.0247736	0.903758	0.0873096	0.767859	0.9453
hsa-miR-363-3p	-0.0615247	8.64621	0.299594	0.584597	0.867627		-0.0109957	8.64455	0.00841414	0.926984	0.988998
hsa-mir-378c	-0.0663333	1.95608	0.291081	0.589981	0.867627		-0.0672034	1.95548	0.263178	0.608377	0.902562
hsa-miR-6747-3p	0.0558089	0.811176	0.304476	0.581554	0.867627		0.0161717	0.815059	0.0227662	0.880182	0.982534
RP4:lncRNA	-0.0508453	1.85513	0.301924	0.583141	0.867627		-0.074292	1.85907	0.56126	0.454424	0.865306
SNORA77B:snoRNA	-0.071476	-0.279053	0.304195	0.581728	0.867627		0.0138662	-0.275956	0.0100298	0.920303	0.988998
hsa-miR-152-5p	-0.0696691	-0.483327	0.280975	0.596506	0.86912		0.0827272	-0.483039	0.343528	0.558304	0.891094
hsa-miR-885-3p	-0.104804	0.128202	0.280461	0.596842	0.86912		-0.196544	0.122583	0.898093	0.344165	0.848383
hsa-mir-30c-1	0.130834	1.96222	0.275891	0.599845	0.870616		0.217977	1.97835	0.701527	0.403033	0.865306
RNY4P37:misc_RNA	-0.0480838	2.81296	0.277324	0.5989	0.870616		-0.0593114	2.81311	0.372156	0.542359	0.891094
DKFZP434A062:lncRNA	-0.090359	-0.257084	0.258374	0.611661	0.872827		-0.0725338	-0.258281	0.145178	0.703494	0.92788
hsa_circ_001101	0.0673899	-0.533621	0.26216	0.609066	0.872827		0.116309	-0.533119	0.65925	0.41756	0.865306
hsa_circ_001126	0.0766159	0.497436	0.256259	0.613122	0.872827		0.0332335	0.51179	0.0422009	0.837397	0.959188
hsa-miR-16-1-3p	-0.0816503	-0.474335	0.2685	0.604772	0.872827		-0.0988636	-0.472486	0.341788	0.559301	0.891094
hsa-miR-221-3p	-0.0390059	11.5613	0.271241	0.602935	0.872827		-0.0224734	11.5645	0.0803646	0.777027	0.946834
hsa-miR-3127-3p	0.0762388	0.148675	0.686784	0.611303	0.872827		0.10366	0.148771	1.09387	0.394954	0.865306
hsa-miR-331-3p	-0.0462083	4.02445	0.260686	0.610074	0.872827		-0.0459492	4.03435	0.22667	0.6344	0.910272
hsa-miR-381-3p	0.0624953	7.69485	0.256063	0.613258	0.872827		0.0960681	7.69525	0.530969	0.466849	0.865306
hsa-miR-411-3p	0.0669849	4.32684	0.261422	0.60957	0.872827		0.146904	4.32987	1.10682	0.293742	0.846802
hsa-miR-4286	-0.0675978	3.04694	0.266361	0.606213	0.872827		-0.0531424	3.06253	0.144975	0.703693	0.92788
hsa-miR-5582-3p	-0.0795417	-0.45433	0.268722	0.604622	0.872827		-0.113993	-0.453627	0.492994	0.483217	0.874157
RNY1:misc_RNA	-0.0378958	12.0696	0.263121	0.60841	0.872827		-0.0655148	12.0721	0.686441	0.40813	0.865306
hsa-miR-140-3p	-0.039008	9.77311	0.25132	0.616563	0.873685		0.0250088	9.77394	0.0909113	0.763261	0.945159
hsa-miR-181c-3p	0.0440348	3.10857	0.248114	0.618819	0.873685		0.11071	3.10975	1.3661	0.243544	0.846802
hsa-miR-30e-3p	-0.0258276	7.3159	0.253188	0.615256	0.873685		0.012745	7.31669	0.055363	0.814164	0.955401
hsa-miR-3188	-0.0821837	-0.258077	0.249287	0.617991	0.873685		-0.0298227	-0.256534	0.0292551	0.864323	0.972582
hsa-miR-548av-3p	-0.0307666	2.51552	0.248667	0.618428	0.873685		0.00130651	2.51544	0.000396454	0.984129	0.997276
hsa-miR-1246	-0.0724329	2.81908	0.238331	0.625817	0.87707		-0.0799313	2.83443	0.255311	0.613784	0.902562
hsa-miR-127-3p	0.0606217	8.29672	0.237811	0.626194	0.87707		0.0822729	8.2981	0.389184	0.53327	0.891094
hsa-miR-193b-3p	0.108669	0.444532	0.239503	0.624969	0.87707		-0.0734984	0.494772	0.0992297	0.753006	0.94132
hsa-miR-450a-2-3p	-0.0706407	-0.345012	0.241428	0.623583	0.87707		-0.0345895	-0.347738	0.0518955	0.819975	0.955401
SNAI3:lncRNA	-0.0733392	-0.306006	0.241716	0.623376	0.87707		-0.0767689	-0.30765	0.23545	0.627917	0.908391
hsa-miR-214-5p	-0.0785476	0.673996	0.232031	0.630419	0.879161		-0.148243	0.681697	0.709071	0.400519	0.865306
hsa-miR-885-5p	-0.0947931	2.30908	0.231675	0.630681	0.879161		-0.150088	2.34478	0.501557	0.479445	0.871344
RNY4P36:misc_RNA	0.0465806	0.281968	0.234043	0.628941	0.879161		0.00378036	0.286891	0.00155345	0.96859	0.992242
PCAT19:lncRNA	-0.0684215	1.37872	0.229896	0.631996	0.879602		-0.0170421	1.37959	0.0124976	0.911073	0.988998
hsa-miR-326	-0.0520526	5.49239	0.225721	0.635106	0.879765		0.00843793	5.49666	0.00518777	0.942636	0.988998
hsa-miR-33a-5p	0.0540746	1.93777	0.225717	0.635108	0.879765		0.0603247	1.94136	0.250712	0.616994	0.902562
hsa-miR-514a-3p	-0.0602582	0.424354	0.22716	0.634029	0.879765		-0.0680151	0.427018	0.250921	0.616847	0.902562
hsa-miR-6861-3p	0.062239	-0.177805	0.223401	0.636849	0.880791		0.144136	-0.174775	1.0575	0.304732	0.848383
hsa-miR-1-3p	-0.0605538	7.53683	0.214583	0.643579	0.881805		-0.0327712	7.53978	0.0543981	0.815761	0.955401
hsa-miR-204-5p	-0.0572331	1.73598	0.214805	0.643407	0.881805		-0.127149	1.74971	0.927036	0.336521	0.848383
hsa-miR-3161	0.160115	0.0266167	0.212185	0.645437	0.881805		0.357597	0.039639	0.849497	0.357541	0.853454
hsa-miR-3177-3p	0.0301432	2.28609	0.214731	0.643464	0.881805		0.0747581	2.28664	1.17453	0.279466	0.846802
hsa-miR-4746-5p	-0.036954	1.50524	0.216597	0.642027	0.881805		-0.00995165	1.50538	0.0140538	0.905723	0.988998
hsa-miR-516b-5p	-0.0814987	-0.181078	0.220908	0.638735	0.881805		-0.0795975	-0.178184	0.177888	0.67354	0.924281
LINC00941:lncRNA	-0.0653867	-0.389633	0.213135	0.644699	0.881805		-0.0158922	-0.387791	0.0112299	0.915686	0.988998
RNY4P9:misc_RNA	0.023699	7.4538	0.21199	0.645589	0.881805		0.0128599	7.45857	0.0562793	0.812661	0.955401
hsa-miR-132-5p	-0.0355634	1.50409	0.207728	0.648927	0.884991		-0.0377732	1.50732	0.204245	0.651689	0.922789
hsa-miR-224-5p	-0.053295	7.85546	0.198115	0.65661	0.890895		-0.0742651	7.85566	0.345533	0.557158	0.891094
hsa-miR-27b-5p	-0.0279917	2.88821	0.195537	0.658707	0.890895		-0.0118433	2.88857	0.0307541	0.860925	0.972404
hsa-miR-28-5p	-0.0288251	7.6681	0.192379	0.661301	0.890895		0.0144969	7.66897	0.0426594	0.836528	0.959188
hsa-miR-377-5p	-0.0697385	0.739684	0.199213	0.655721	0.890895		-0.0415119	0.746749	0.0610004	0.805115	0.954092
hsa-miR-4677-3p	0.0358408	0.668259	0.193841	0.660097	0.890895		0.0507756	0.669031	0.338319	0.561301	0.891094
hsa-miR-501-5p	-0.0601921	0.0589442	0.197675	0.656966	0.890895		-0.0266273	0.0610741	0.0332504	0.855451	0.967471
hsa-miR-625-3p	0.0392679	7.00139	0.194169	0.659828	0.890895		-0.026927	7.0074	0.081617	0.775343	0.946091
RNU6:snRNA	-0.058114	1.13609	0.192325	0.661345	0.890895		-0.029556	1.13514	0.0436059	0.834751	0.959188
hsa-miR-27a-3p	-0.0427581	12.1668	0.188394	0.664609	0.891522		-0.0304681	12.1704	0.0831018	0.773365	0.9453
hsa-miR-301b-3p	-0.0421676	0.898334	0.18811	0.664847	0.891522		0.00199317	0.894578	0.0003625	0.984824	0.997276
hsa-miR-6803-3p	-0.0612847	-0.0406643	0.189934	0.663326	0.891522		-0.0171777	-0.0407065	0.0133909	0.907964	0.988998
hsa-miR-154-3p	0.0788211	0.276085	0.183895	0.668395	0.89356		0.0522027	0.293202	0.0712843	0.789686	0.947285
hsa-miR-505-3p	-0.0388032	5.02487	0.183992	0.668313	0.89356		-0.0551405	5.03067	0.335982	0.562655	0.891094
hsa-miR-450a-5p	-0.045129	4.30384	0.181879	0.670109	0.894494		-0.0695005	4.30378	0.38211	0.537012	0.891094
hsa_circ_001001	-0.0746805	-0.377561	0.179939	0.67177	0.895354		-0.109774	-0.366092	0.34487	0.557536	0.891094
hsa-miR-5193	-0.0469333	0.744047	0.176225	0.674977	0.89827		-0.0403357	0.746001	0.11362	0.73633	0.938448
hsa-miR-1307-3p	0.0194852	8.00994	0.169901	0.680532	0.900224		0.0364727	8.01019	0.524609	0.469527	0.865384
hsa-miR-192-5p	-0.0564619	9.73412	0.171908	0.678757	0.900224		-0.0823036	9.73989	0.335623	0.562864	0.891094
hsa-miR-582-3p	-0.0833106	-0.64686	0.16997	0.680471	0.900224		-0.158169	-0.643383	0.542001	0.462262	0.865306
hsa-miR-671-3p	-0.0307507	4.73995	0.170261	0.680213	0.900224		-0.0508319	4.74117	0.413388	0.520816	0.888803
hsa-miR-126-5p	-0.037636	9.14238	0.165674	0.684313	0.903868		-0.0380648	9.14638	0.149616	0.699216	0.92788
CTD:TEC	0.0462363	0.656813	0.164256	0.685594	0.904204		0.00536542	0.661253	0.00195272	0.964787	0.991401
hsa-miR-431-3p	-0.0661766	0.0148277	0.157952	0.691368	0.908135		-0.000193117	0.0203888	2.85401e-07	0.999574	0.999651
hsa-miR-5001-3p	-0.0630621	-0.491284	0.15763	0.691667	0.908135		-0.0569586	-0.489708	0.111962	0.738189	0.938448
hsa-miR-664a-5p	0.0182255	5.15525	0.158163	0.691173	0.908135		0.0537529	5.1564	1.21832	0.270702	0.846802
hsa-miR-1197	-0.0617515	1.37624	0.151616	0.697308	0.91347		0.0240701	1.38513	0.0202433	0.886969	0.982785
hsa-miR-1260a	0.0560283	-0.331371	0.149064	0.699741	0.91347		0.0964407	-0.332383	0.383266	0.536397	0.891094
hsa-miR-496	0.0628801	1.57035	0.150503	0.698366	0.91347		0.0745142	1.57476	0.180592	0.671213	0.924281
hsa-miR-5189-3p	0.0610797	0.706996	0.148921	0.699878	0.91347		0.0738114	0.709325	0.190933	0.662501	0.923909
hsa-miR-125b-5p	0.0533728	6.81206	0.147247	0.701487	0.913852		0.00507675	6.83052	0.00117833	0.972643	0.993132
hsa-miR-3605-3p	0.0426411	0.0760835	0.145995	0.702698	0.913852		0.0699586	0.0771612	0.355897	0.551308	0.891094
hsa-miR-5010-5p	-0.0352571	0.932667	0.145393	0.703282	0.913852		-0.0283384	0.933184	0.0829073	0.773623	0.9453
hsa-miR-1301-3p	0.0207191	6.80759	0.139049	0.709526	0.916558		0.0645076	6.80635	1.21104	0.272134	0.846802
hsa-miR-504-5p	0.0349733	0.995763	0.139127	0.709449	0.916558		0.0362472	0.996902	0.129164	0.71959	0.930789
hsa-miR-6866-5p	-0.034637	0.531399	0.140814	0.707773	0.916558		0.0110915	0.533027	0.0127018	0.958629	0.991258
LINC02822:lncRNA	-0.057528	0.396872	0.139406	0.70917	0.916558		-0.000383657	0.392428	4.40554e-06	0.998327	0.999651
hsa_piR_009051|gb|DQ582264|Homo_sapiens:11:10487350:10487380:Minus	-0.0651624	-0.138075	0.133374	0.71525	0.916739		-0.149089	-0.137021	0.624513	0.430089	0.865306
hsa-miR-23a-3p	-0.0383225	9.91172	0.133523	0.715098	0.916739		-0.0355287	9.91907	0.102645	0.748933	0.940588
LINC01623:lncRNA	-0.0435116	0.245533	0.135283	0.713309	0.916739		-0.0333667	0.246033	0.0703146	0.791087	0.947285
NEAT1:lncRNA	-0.0479898	0.0153414	0.132728	0.71591	0.916739		0.0323102	0.0165971	0.0534255	0.817386	0.955401
SeC	-0.0383596	2.75845	0.135689	0.712899	0.916739		-0.0667301	2.76761	0.367321	0.544992	0.891094
Tyr	0.0497103	5.82142	0.134792	0.713807	0.916739		0.0619094	5.82243	0.185269	0.667237	0.924281
hsa-miR-130a-3p	-0.0292819	4.48108	0.130165	0.718547	0.918781		-0.0289373	4.48434	0.112084	0.738052	0.938448
hsa-miR-122-3p	0.0699943	1.96657	0.123949	0.72507	0.925777		0.0151047	1.98558	0.00580691	0.939316	0.988998
hsa-miR-127-5p	0.0461641	0.707858	0.118239	0.731225	0.927146		0.0600627	0.71571	0.174364	0.676604	0.925602
hsa-miR-3157-3p	-0.0467016	-0.363458	0.119249	0.730124	0.927146		-0.038378	-0.360551	0.0707391	0.790472	0.947285
hsa-miR-3613-3p	0.0525336	0.510412	0.120263	0.729024	0.927146		0.123132	0.520561	0.577556	0.447954	0.865306
hsa-miR-411-5p	0.0435184	5.83621	0.116529	0.7331	0.927146		0.106864	5.84499	0.616184	0.433177	0.865306
hsa-miR-877-5p	0.0224385	3.87663	0.116395	0.733247	0.927146		0.0728869	3.88003	1.12388	0.290059	0.846802
hsa-miR-92b-3p	-0.0287093	5.11095	0.116159	0.733508	0.927146		0.00550447	5.11075	0.00380463	0.950863	0.988998
hsa-miR-939-5p	0.0304458	0.670052	0.120818	0.728424	0.927146		0.0573935	0.670749	0.379365	0.538477	0.891094
hsa_piR_000805|gb|DQ571003|Homo_sapiens:1:212438966:212438997:Plus	-0.0478107	1.76376	0.111531	0.738672	0.932335		-0.0775631	1.77102	0.259323	0.611013	0.902562
hsa-miR-136-3p	0.0462649	3.89128	0.108365	0.742273	0.934856		0.0872649	3.89492	0.334732	0.563382	0.891094
hsa-miR-30a-5p	-0.0377314	7.5584	0.107913	0.742792	0.934856		-0.0472302	7.5663	0.148804	0.699994	0.92788
hsa-miR-203a-3p	-0.0511997	1.34907	0.106805	0.744069	0.934952		-0.0379476	1.36048	0.0513371	0.820929	0.955401
hsa-miR-3912-3p	0.0515675	-0.412491	0.10601	0.74499	0.934952		0.112166	-0.414234	0.448262	0.50375	0.882825
CRNDE:lncRNA	-0.0458624	2.21418	0.0954355	0.75762	0.936133		-0.0505712	2.21221	0.102449	0.749165	0.940588
hsa-miR-181a-5p	-0.0247446	8.27114	0.102137	0.749531	0.936133		-0.000862087	8.27116	0.000109551	0.991657	0.999651
hsa-miR-181c-5p	0.033601	1.58388	0.0997536	0.752374	0.936133		0.0839865	1.5833	0.549719	0.459095	0.865306
hsa-miR-31-5p	-0.0770941	-0.530868	0.101292	0.750535	0.936133		-0.0336567	-0.52818	0.0158428	0.899933	0.988998
hsa-miR-365a-3p|hsa-miR-365b-3p	-0.0604829	2.19951	0.096846	0.755892	0.936133		-0.100628	2.26517	0.238298	0.625846	0.908353
hsa-miR-374a-3p	-0.0242206	4.45481	0.103457	0.747973	0.936133		0.0079907	4.45472	0.0101194	0.919949	0.988998
hsa-miR-378a-5p	-0.0468088	1.73	0.0974926	0.755105	0.936133		-0.122249	1.74539	0.584709	0.44516	0.865306
hsa-miR-423-5p	-0.0190028	11.9647	0.101667	0.750089	0.936133		-0.0210535	11.9646	0.112861	0.737179	0.938448
hsa-miR-4511	-0.0384703	-0.0145196	0.09577	0.757209	0.936133		0.000211206	-0.0139089	1.92097e-07	0.999651	0.999651
hsa-miR-5189-5p	-0.0283918	1.01025	0.0970232	0.755676	0.936133		0.0161222	1.01235	0.0281316	0.866929	0.974189
RNY4P14:misc_RNA	0.0164444	8.89586	0.0956626	0.757341	0.936133		-0.00372631	8.89757	0.004274	0.947925	0.988998
hsa-miR-4738-3p	0.0356159	-0.287994	0.0936332	0.760443	0.938305		0.0583645	-0.287768	0.229592	0.632225	0.910115
hsa-miR-6772-3p	-0.0339994	0.245719	0.0911369	0.762973	0.940111		-0.0324073	0.2459	0.0735152	0.786499	0.947285
hsa-miR-642a-3p	-0.0479406	0.742301	0.0895529	0.764981	0.941268		-0.107176	0.745449	0.38858	0.533588	0.891094
hsa-miR-664a-3p	0.028332	3.26452	0.0886568	0.766125	0.941361		0.0822223	3.26727	0.666715	0.41494	0.865306
Cys	-0.0328758	6.11855	0.0829828	0.77352	0.94256		-0.0147896	6.11814	0.0148162	0.903213	0.988998
DNM3OS:lncRNA	-0.026436	2.93917	0.0835825	0.772726	0.94256		-0.0201793	2.9413	0.0425295	0.836774	0.959188
hsa-miR-10b-5p	0.0410893	9.10302	0.0846376	0.771336	0.94256		0.0541595	9.10662	0.125433	0.723499	0.930789
hsa-miR-375	-0.045004	4.69285	0.0844271	0.771612	0.94256		-0.0478888	4.69616	0.0838412	0.772387	0.9453
hsa-miR-4750-5p	0.0415207	-0.447247	0.125008	0.770577	0.94256		0.00720281	-0.445172	0.00358207	0.95232	0.988998
TINAG:lncRNA	0.0388346	-0.165508	0.0840082	0.772164	0.94256		0.0709621	-0.155672	0.248172	0.618783	0.902562
hsa_piR_016659|gb|DQ592932|Homo_sapiens:14:22388242:22388267:Plus	-0.0397099	8.37579	0.0733163	0.786778	0.94506		-0.0648462	8.37814	0.170129	0.680334	0.927824
hsa-let-7e-3p	0.0302044	1.14663	0.0713998	0.789517	0.94506		-0.0120626	1.14925	0.00967612	0.921716	0.988998
hsa-miR-1226-3p	0.0329413	0.890622	0.075224	0.78409	0.94506		0.0346914	0.895626	0.0724905	0.787956	0.947285
hsa-miR-1287-5p	0.0216671	2.39288	0.0772951	0.781213	0.94506		0.0362689	2.39204	0.189992	0.663281	0.923909
hsa-miR-3174	0.0330696	0.22631	0.117834	0.780339	0.94506		0.134032	0.226833	1.79174	0.181873	0.832185
hsa-miR-363-5p	0.0292583	0.35659	0.0716102	0.789214	0.94506		0.0764713	0.355599	0.438798	0.508284	0.882825
hsa-miR-370-5p	-0.0417068	-0.0807232	0.0720264	0.788617	0.94506		0.0872613	-0.0753804	0.277534	0.598767	0.898063
hsa-miR-378d	-0.0315156	2.04004	0.075411	0.783829	0.94506		-0.00915335	2.04099	0.00553354	0.940758	0.988998
hsa-miR-455-5p	-0.0482717	1.14844	0.0782012	0.779968	0.94506		-0.196113	1.1809	1.21567	0.271223	0.846802
hsa-miR-6516-5p	0.0215588	2.24549	0.0770043	0.781615	0.94506		0.0390796	2.2454	0.224663	0.635904	0.910655
hsa-miR-6852-5p	0.0189533	3.725	0.0779793	0.780272	0.94506		0.0537724	3.72454	0.553337	0.457623	0.865306
hsa-miR-7849-3p	0.0315934	-0.157396	0.075006	0.784396	0.94506		0.026522	-0.157705	0.0448431	0.832457	0.959188
NORAD:lncRNA	-0.0526254	-0.136839	0.302103	0.785788	0.94506		-0.0310927	-0.137522	0.0942139	0.944806	0.988998
hsa-let-7f-2-3p	-0.0257019	2.67975	0.0624631	0.802838	0.953179		-0.0100995	2.68076	0.00852033	0.926526	0.988998
hsa-miR-141-3p	-0.0408188	1.98285	0.0653079	0.798493	0.953179		-0.0192761	1.99043	0.0122883	0.911818	0.988998
hsa-miR-2355-5p	-0.0327301	0.452654	0.0637258	0.800897	0.953179		0.0685773	0.449103	0.251062	0.616748	0.902562
hsa-miR-337-3p	0.035489	3.57318	0.0619004	0.803709	0.953179		0.0790209	3.57732	0.267638	0.605356	0.902401
hsa-miR-494-3p	0.0370824	6.25514	0.0617953	0.803873	0.953179		0.0688951	6.25782	0.183973	0.668333	0.924281
hsa-miR-873-5p	-0.0476763	0.546252	0.0620446	0.803486	0.953179		0.0128257	0.548813	0.0038574	0.950524	0.988998
Thr	-0.0318542	3.44408	0.0645475	0.799644	0.953179		-0.000336258	3.44728	6.35393e-06	0.997991	0.999651
hsa-miR-28-3p	0.0113535	8.32648	0.0605264	0.805856	0.954246		0.0524947	8.32654	1.13124	0.28849	0.846802
hsa-miR-548a-3p	-0.0262542	2.62863	0.0595103	0.80746	0.954862		-0.0594603	2.63669	0.271038	0.603075	0.901067
hsa-miR-493-3p	0.0315172	6.22297	0.0571982	0.811165	0.957645		0.0523343	6.22668	0.139396	0.709183	0.929749
RNY4P17:misc_RNA	0.0105268	13.083	0.0566916	0.811987	0.957645		-0.0053273	13.0833	0.012577	0.910793	0.988998
hsa-miR-136-5p	0.0319242	2.67502	0.0537056	0.816915	0.959235		0.0519815	2.68105	0.125727	0.723189	0.930789
hsa-miR-369-3p	0.0370726	6.76775	0.0532433	0.817691	0.959235		0.0409972	6.77034	0.0566781	0.812011	0.955401
SNORA56:snoRNA	-0.0201551	0.744113	0.0542072	0.816077	0.959235		0.0220278	0.74535	0.0569466	0.984212	0.997276
TSIX:lncRNA	-0.0345403	-0.146837	0.0533904	0.817443	0.959235		-0.0640343	-0.140238	0.158564	0.690806	0.92788
hsa-miR-24-1-5p	-0.0207484	1.66797	0.052264	0.819346	0.959898		-0.0408238	1.66759	0.180304	0.67146	0.924281
hsa_piR_019825|gb|DQ597218|Homo_sapiens:1:227740227:227740256:Plus	-0.0326125	0.41731	0.0515573	0.82055	0.960033		-0.12159	0.422909	0.589321	0.443372	0.865306
hsa-miR-29b-2-5p	-0.0326262	-0.19399	0.0487603	0.825404	0.961166		-0.00932761	-0.194036	0.00350023	0.952868	0.988998
hsa-miR-99a-5p	-0.0231504	10.1522	0.048489	0.825883	0.961166		-0.0475533	10.1578	0.183718	0.668549	0.924281
RNY4P6:misc_RNA	-0.0197848	8.26026	0.0497797	0.823619	0.961166		-0.0328751	8.26583	0.125703	0.723214	0.930789
SNORA51:snoRNA	0.0162646	0.803134	0.049289	0.824476	0.961166		0.075538	0.805143	0.952006	0.330108	0.848383
hsa-miR-1260b	0.0235962	2.25054	0.0452454	0.831717	0.964135		0.0461202	2.25808	0.150039	0.698812	0.92788
hsa-miR-379-5p	0.0267938	6.82369	0.0457218	0.830847	0.964135		0.113786	6.83089	0.738999	0.390766	0.865306
hsa-miR-556-3p	-0.0224926	2.61371	0.045251	0.831706	0.964135		-0.0168821	2.62017	0.0222588	0.881515	0.982534
hsa-mir-30c-2	-0.053316	1.91306	0.043579	0.834799	0.964798		-0.0531848	1.91702	0.0387742	0.844049	0.959493
hsa-miR-380-5p	0.0323182	-0.212869	0.0425839	0.836669	0.964798		0.126998	-0.209794	0.565379	0.452775	0.865306
hsa-miR-6514-5p	0.0235997	-0.172857	0.0434592	0.835023	0.964798		0.132145	-0.169395	1.21908	0.270552	0.846802
Ser	-0.0242589	6.33206	0.0430224	0.835842	0.964798		-0.00199381	6.33245	0.000257778	0.987202	0.998536
hsa-miR-188-5p	-0.0343417	-0.217071	0.0404726	0.840713	0.96693		-0.0707993	-0.213399	0.15127	0.69764	0.92788
hsa-miR-98-5p	-0.0135968	8.26841	0.0405292	0.840604	0.96693		-0.0141109	8.26914	0.039746	0.842132	0.959188
FLJ46284:lncRNA	-0.0292068	-0.407275	0.0329172	0.856168	0.967597		-0.027918	-0.405294	0.0261523	0.871653	0.977006
hsa-miR-1277-5p	-0.0158639	3.84464	0.0330853	0.855805	0.967597		-0.00208068	3.85028	0.000503246	0.982119	0.997276
hsa-miR-1306-5p	0.0227843	1.23046	0.0349072	0.851933	0.967597		0.0730578	1.23122	0.316338	0.574297	0.894409
hsa-miR-151a-3p	0.011281	12.7027	0.0345063	0.852776	0.967597		0.0515742	12.7029	0.640306	0.424324	0.865306
hsa-miR-199a-3p|hsa-miR-199b-3p	0.016953	11.6064	0.0367226	0.848177	0.967597		0.0412018	11.6084	0.189333	0.66383	0.923909
hsa-miR-199a-5p	-0.0144664	9.96498	0.0325379	0.85699	0.967597		0.0631454	9.96824	0.549634	0.45913	0.865306
hsa-miR-26b-3p	-0.0157899	4.27635	0.0333952	0.855139	0.967597		-0.0184197	4.27878	0.0402793	0.841091	0.959188
hsa-miR-3173-5p	-0.0213982	0.450167	0.0357702	0.850135	0.967597		-0.0464302	0.450694	0.147889	0.700873	0.92788
hsa-miR-3688-3p	-0.0284753	0.246247	0.0325616	0.856938	0.967597		0.124164	0.244461	0.546715	0.460324	0.865306
hsa-miR-542-3p	-0.0190255	2.48707	0.0392866	0.843034	0.967597		-0.0330364	2.48725	0.10329	0.748172	0.940588
hsa-miR-548aa|hsa-miR-548t-3p	-0.0273823	-0.315588	0.0381518	0.845288	0.967597		0.0326831	-0.312873	0.04632	0.829762	0.959188
hsa-miR-5586-5p	-0.0311454	-0.598473	0.0338806	0.854102	0.967597		-0.0191475	-0.602868	0.0114337	0.914927	0.988998
hsa-miR-574-3p	0.0174791	4.69571	0.0321811	0.857768	0.967597		0.0271107	4.70164	0.068034	0.794426	0.949646
hsa-miR-574-5p	-0.0121782	4.61512	0.0335408	0.854827	0.967597		-0.0217288	4.61662	0.0955413	0.757493	0.94132
RNY4P16:misc_RNA	-0.0224293	5.85311	0.0339684	0.853915	0.967597		-0.0281906	5.8637	0.0493037	0.824452	0.957406
hsa-miR-185-3p	-0.0110806	4.97459	0.0295118	0.863734	0.970984		0.0522151	4.9757	0.589749	0.443207	0.865306
hsa-miR-432-5p	0.0214634	6.16848	0.0287188	0.865559	0.970984		0.0617448	6.17019	0.210775	0.64654	0.921686
hsa-miR-4659b-3p	0.0121858	2.7649	0.0293577	0.864086	0.970984		0.047206	2.76873	0.386459	0.534706	0.891094
hsa-miR-4742-3p	-0.0189784	0.188222	0.0284082	0.866281	0.970984		-0.0715087	0.195423	0.359805	0.549132	0.891094
hsa-miR-655-3p	-0.0273716	2.21742	0.0287095	0.865581	0.970984		0.0738346	2.22237	0.182421	0.669651	0.924281
hsa-miR-125b-2-3p	-0.0241888	1.74034	0.0258062	0.872497	0.972623		-0.0528123	1.74684	0.110797	0.739505	0.938766
hsa-miR-18a-3p	-0.0161935	3.68461	0.0243859	0.876026	0.972623		0.011067	3.68757	0.010068	0.920151	0.988998
hsa-miR-223-5p	0.00805909	8.57731	0.0238734	0.877325	0.972623		0.0318052	8.57781	0.328715	0.566907	0.892736
hsa-miR-4433b-3p	0.0180133	6.46526	0.0252746	0.873806	0.972623		-0.0742214	6.46902	0.374401	0.541145	0.891094
hsa-miR-455-3p	0.034498	-0.23007	0.0231544	0.879172	0.972623		-0.105125	-0.162448	0.193054	0.660748	0.923909
hsa-miR-4701-5p	-0.0250348	-0.57638	0.023604	0.878014	0.972623		0.0491072	-0.568151	0.0789982	0.778881	0.946959
RNY4P23:misc_RNA	0.0138778	3.7842	0.0257652	0.872597	0.972623		-0.00411648	3.79161	0.00202279	0.964161	0.991401
RP3:lncRNA	-0.0147263	1.24943	0.0257224	0.872702	0.972623		-0.0299706	1.25126	0.0941453	0.759215	0.942069
SNORA3A:snoRNA	0.0127262	0.773336	0.0244028	0.875983	0.972623		0.0625225	0.774232	0.526076	0.558991	0.891094
TMED2:lncRNA	-0.0244753	-0.312517	0.0239424	0.877149	0.972623		0.0246143	-0.31159	0.0209904	0.884916	0.982729
TTTY14:lncRNA	-0.0230298	0.377173	0.0228791	0.879887	0.972623		0.0120634	0.375827	0.00536979	0.94164	0.988998
hsa-miR-1277-3p	0.0143871	2.45561	0.0214979	0.883542	0.973001		0.0285547	2.45645	0.073664	0.786288	0.947285
hsa-miR-487b-3p	0.0221334	5.00851	0.0215084	0.883514	0.973001		0.0321305	5.01473	0.039461	0.842692	0.959188
RNY4P34:misc_RNA	0.00932294	2.22079	0.0220773	0.881994	0.973001		-0.0166954	2.227	0.063144	0.801791	0.954092
CTC:lncRNA	-0.0149197	1.17383	0.0209128	0.885127	0.973529		0.00103302	1.17325	8.84605e-05	0.992503	0.999651
hsa-miR-197-3p	0.0119732	6.35058	0.019409	0.889306	0.976906		0.0456804	6.3505	0.250332	0.617261	0.902562
hsa-miR-1250-5p	-0.0140881	1.76786	0.0181234	0.893012	0.978537		-0.010085	1.76811	0.00806172	0.928525	0.988998
hsa-miR-4326	-0.0261727	3.16604	0.018155	0.892919	0.978537		-0.0782916	3.16268	0.143108	0.705516	0.92788
DM1:lncRNA	-0.0131109	0.018342	0.0113578	0.915208	0.980789		0.00859888	0.0191872	0.00477412	0.944967	0.988998
hsa-let-7a-3p	-0.010357	6.41106	0.0168838	0.896714	0.980789		-0.00278912	6.41219	0.00106683	0.973969	0.993132
hsa-miR-100-5p	0.0153816	7.31966	0.0111281	0.916067	0.980789		0.0387372	7.31981	0.0623591	0.803001	0.954092
hsa-miR-10b-3p	-0.020492	1.98257	0.0159012	0.899748	0.980789		-0.00545769	1.98599	0.000943217	0.975523	0.993567
hsa-miR-1284	0.0106568	0.9921	0.0119734	0.91295	0.980789		0.0147632	0.992821	0.0196137	0.888729	0.982785
hsa-miR-1292-5p	0.00650716	2.10525	0.00938458	0.9229	0.980789		0.0382664	2.10639	0.288258	0.591794	0.898063
hsa-miR-148b-3p	-0.00535681	10.0836	0.0112806	0.915496	0.980789		0.0353116	10.0846	0.442198	0.506647	0.882825
hsa-miR-148b-5p	-0.00875716	3.38239	0.016415	0.89815	0.980789		0.0403197	3.38268	0.310357	0.577936	0.894447
hsa-miR-181b-2-3p	0.0181153	-0.559375	0.0150481	0.902461	0.980789		-0.00732754	-0.551587	0.00211853	0.963323	0.991401
hsa-miR-30b-3p	-0.00776618	2.50873	0.0151299	0.902197	0.980789		-0.00483453	2.50895	0.00511727	0.943026	0.988998
hsa-miR-323a-5p	0.0157619	-0.219709	0.0100834	0.92009	0.980789		0.0329127	-0.209519	0.0379725	0.845649	0.960073
hsa-miR-337-5p	-0.0163857	0.454003	0.00995414	0.920602	0.980789		0.0240722	0.454989	0.0194893	0.88908	0.982785
hsa-miR-3591-5p	0.0203906	-0.4789	0.0111339	0.916045	0.980789		-0.0560811	-0.483654	0.0760364	0.782959	0.947285
hsa-miR-380-3p	-0.021953	-0.177092	0.0136883	0.906951	0.980789		0.0619633	-0.163896	0.0955	0.757543	0.94132
hsa-miR-423-3p	-0.00494276	11.3045	0.0113091	0.91539	0.980789		0.0168805	11.3045	0.116389	0.733257	0.938448
hsa-miR-548j-3p	-0.0088835	1.70334	0.00964624	0.921835	0.980789		0.0225597	1.71369	0.055069	0.814649	0.955401
hsa-miR-744-5p	-0.00481555	9.73127	0.010604	0.91806	0.980789		0.0197479	9.73248	0.159081	0.690328	0.92788
hsa-miR-766-5p	0.00683023	3.83052	0.0133675	0.908043	0.980789		0.0140351	3.83029	0.0490905	0.824826	0.957406
hsa-miR-99b-5p	0.00808184	8.71397	0.0118076	0.913552	0.980789		-0.0084185	8.71534	0.0113551	0.915219	0.988998
LA16c:lncRNA	-0.0136164	2.39728	0.00987237	0.920928	0.980789		-0.0547106	2.40071	0.14297	0.705652	0.92788
Phe	-0.0160617	6.88342	0.0126719	0.910457	0.980789		0.0111068	6.88268	0.00534548	0.941772	0.988998
RNY4P29:misc_RNA	-0.0145867	5.51104	0.0131754	0.908703	0.980789		-0.0271288	5.52091	0.041645	0.838456	0.959188
RP11:lncRNA	0.0149263	10.9954	0.0136755	0.906994	0.980789		0.0498147	10.9932	0.134152	0.714461	0.929749
U8:snoRNA	-0.0226583	0.305381	0.0148026	0.903256	0.980789		0.000742996	0.300986	2.35221e-05	0.996134	0.999651
XXbac:lncRNA	-0.0112204	0.127888	0.0106841	0.917752	0.980789		-0.029515	0.135605	0.0647004	0.799415	0.954092
hsa-let-7i-5p	0.00477839	13.946	0.00896461	0.924639	0.981454		0.0511735	13.9465	0.946731	0.331449	0.848383
hsa-miR-27b-3p	-0.00725285	10.9512	0.00725157	0.932201	0.987103		0.0118902	10.9523	0.017445	0.895023	0.986877
hsa-miR-5187-5p	-0.0315596	-0.314084	0.0690923	0.93212	0.987103		-0.0848436	-0.315602	0.451047	0.502429	0.882825
hsa_circ_001947	0.012806	-0.641014	0.00631973	0.936697	0.988438		0.0346121	-0.64153	0.0424975	0.836834	0.959188
hsa-miR-1227-3p	0.0465261	-0.175282	0.157042	0.936828	0.988438		0.104778	-0.174377	0.684185	0.477768	0.871344
RNY4P30:misc_RNA	-0.0105589	5.46302	0.00674134	0.934625	0.988438		-0.0229967	5.47311	0.029224	0.864395	0.972582
hsa-miR-135a-5p	-0.01023	0.998157	0.00583204	0.939184	0.989738		-0.0346343	1.0169	0.0572179	0.811135	0.955401
hsa-miR-550a-3p	0.0141804	-0.444965	0.00508897	0.943183	0.992765		0.0694078	-0.432936	0.104137	0.747178	0.940588
hsa-miR-130b-5p	0.00595986	5.16136	0.00453411	0.946365	0.99379		-0.0078033	5.16429	0.00701397	0.93332	0.988998
LINC00964:lncRNA	0.0120361	-0.641356	0.00433727	0.947541	0.99379		-0.0130344	-0.641782	0.00456766	0.946168	0.988998
Metazoa_SRP:misc_RNA	0.00246626	4.58019	0.0044868	0.946645	0.99379		-0.0222973	4.58042	0.322659	0.5705	0.892736
hsa_circ_002179	-0.00430515	-0.0384738	0.00133435	0.970888	0.99695		0.00976812	-0.0375757	0.00534872	0.941754	0.988998
hsa_piR_018165|gb|DQ595023|Homo_sapiens:14:102873935:102873963:Plus	0.0290675	-0.445552	0.0472906	0.964732	0.99695		0.0524625	-0.443928	0.13603	0.712557	0.929749
hsa-miR-1229-3p	0.00521383	0.730268	0.00224037	0.962284	0.99695		0.0380086	0.730937	0.102182	0.749481	0.940588
hsa-miR-1249-3p	0.00665635	1.6908	0.00259665	0.959398	0.99695		0.0137436	1.69434	0.00948453	0.922492	0.988998
hsa-miR-1278	0.00212716	2.27864	0.00073864	0.978338	0.99695		0.0370854	2.27966	0.197599	0.657032	0.923909
hsa-miR-1304-3p	-0.00247503	1.01886	0.000932816	0.975658	0.99695		-0.00373483	1.02088	0.00186682	0.96557	0.991401
hsa-miR-152-3p	0.00121417	8.12655	0.000496549	0.982239	0.99695		0.0364787	8.12616	0.393549	0.530985	0.891094
hsa-miR-195-3p	-0.0027524	1.43149	0.000699229	0.978924	0.99695		-0.0724986	1.4343	0.429487	0.512815	0.882825
hsa-miR-200a-3p	-0.0072797	4.44852	0.00298854	0.956444	0.99695		-0.0720047	4.46202	0.261285	0.609668	0.902562
hsa-miR-23b-5p	-0.00239441	2.34676	0.0011462	0.973018	0.99695		-0.00760347	2.34752	0.00995435	0.920602	0.988998
hsa-miR-320c	-0.00428111	4.55641	0.00264268	0.95904	0.99695		-0.0161663	4.55838	0.0332465	0.85546	0.967471
hsa-miR-378e	0.00400424	-0.261469	0.000766011	0.977941	0.99695		0.0224989	-0.257789	0.0220718	0.88201	0.982534
hsa-miR-429	0.00700404	2.51371	0.00279214	0.957899	0.99695		-0.0713155	2.53807	0.257116	0.612534	0.902562
hsa-miR-450b-5p	-0.0023445	3.8181	0.000526486	0.981711	0.99695		-0.00250649	3.81832	0.000529774	0.981654	0.997276
hsa-miR-4645-3p	0.0347778	0.507276	0.129022	0.970908	0.99695		0.0529411	0.506103	0.259495	0.764925	0.945159
hsa-miR-483-3p	-0.00715501	1.11923	0.00150006	0.969134	0.99695		-0.0616651	1.13668	0.0965815	0.756218	0.94132
hsa-miR-539-5p	-0.00558441	0.320891	0.00123315	0.972013	0.99695		0.0412102	0.33123	0.060984	0.80514	0.954092
hsa-miR-628-5p	0.00258449	3.95352	0.00101499	0.974608	0.99695		0.0318525	3.95338	0.136053	0.712534	0.929749
hsa-miR-6511a-3p	-0.00489856	0.929598	0.00221183	0.962525	0.99695		0.0200393	0.930064	0.0345308	0.852726	0.966862
hsa-miR-654-5p	0.0068215	4.2582	0.00292462	0.956912	0.99695		0.0356012	4.25695	0.071391	0.789532	0.947285
hsa-miR-6741-3p	0.00216599	1.54512	0.000614897	0.980235	0.99695		-0.0493541	1.54699	0.287607	0.592213	0.898063
hsa-miR-744-3p	0.00587042	1.15713	0.00358419	0.952306	0.99695		0.0387088	1.1592	0.134874	0.713727	0.929749
LINC02864:lncRNA	-0.00324084	0.441329	0.000948381	0.975456	0.99695		0.0638182	0.443743	0.324915	0.569157	0.892736
LLNLR:lncRNA	-0.00421318	0.390135	0.00103789	0.974324	0.99695		0.00473141	0.391981	0.00115799	0.97288	0.993132
POLG:lncRNA	0.00613902	-0.470607	0.000867198	0.976529	0.99695		0.109387	-0.472524	0.270495	0.603439	0.901067
RNY1P5:misc_RNA	0.00480491	-0.331745	0.00171411	0.967007	0.99695		-0.089926	-0.325557	0.539808	0.463168	0.865306
RP1:lncRNA	-0.0035109	2.13365	0.00148778	0.969261	0.99695		-0.00601778	2.13559	0.00383397	0.950674	0.988998
SCARNA15:scaRNA	-0.00146363	7.53264	0.000585571	0.980712	0.99695		0.0531371	7.53362	0.699553	0.403695	0.865306
hsa-miR-503-5p	0.00193234	3.94425	0.000365449	0.984762	0.997213		0.0145524	3.94204	0.0189833	0.89052	0.983143
hsa-miR-933	0.00258756	-0.434397	0.000380474	0.984452	0.997213		0.0365846	-0.434176	0.0642465	0.94292	0.988998
CTB:lncRNA	0.00123332	1.22543	9.39403e-05	0.992274	0.998826		0.00560053	1.23202	0.00175208	0.966644	0.991401
hsa-miR-126-3p	-0.00062324	13.6932	0.000121988	0.991196	0.998826		0.000138953	13.6942	5.52804e-06	0.998126	0.999651
hsa-miR-143-5p	-0.000726864	2.11735	2.55046e-05	0.995974	0.998826		0.0727826	2.12404	0.227265	0.633956	0.910272
hsa-miR-206	-0.000690767	3.93124	1.75874e-05	0.996657	0.998826		-0.0430266	3.94539	0.0612107	0.804786	0.954092
hsa-miR-301a-5p	0.000310683	2.21768	2.02387e-05	0.996414	0.998826		0.0125161	2.21678	0.0275211	0.868367	0.974563
hsa-miR-374b-3p	-0.000296306	2.8185	1.11378e-05	0.99734	0.998826		0.0608112	2.81726	0.430159	0.512486	0.882825
hsa-miR-760	-0.000410576	3.55414	5.24191e-05	0.994229	0.998826		0.0208498	3.55367	0.118524	0.730916	0.938448
hsa-miR-92a-3p	-0.000122544	11.9274	2.16804e-06	0.998826	0.998826		0.0150508	11.9303	0.0292786	0.864269	0.972582
hsa-miR-9-3p	-0.000255542	3.04788	6.97636e-06	0.997895	0.998826		0.0325763	3.05345	0.099182	0.753064	0.94132
RNU5A:snRNA	0.00128107	-0.519065	9.60461e-05	0.992188	0.998826		0.0578983	-0.513547	0.151827	0.697111	0.92788
RNY5:lncRNA	0.000598374	10.9229	7.62089e-05	0.993041	0.998826		-0.0664345	10.9311	0.821324	0.365625	0.854233

## Sheet: Table S6
Patient characteristics, Data are mean (sd), median (IQR) or n (%).
	RED (metformine + dapagliflozin) (n=24)	RACE_1 (metformine + empagliflozine) (n=20)	RACE_2 (metformine and linagliptine + empaglilozine) (n=21)	Total (n=65)
Age (years)	63.2 (±6.9)	65.7 (±6.3)	65.3 (±6.1)	64.6 (±6.5)
Female	20.8% (n=5)	20% (n=4)	14.3% (n=3)	18.5% (n=12)
BMI	30.8 (±3.9)	31.5 (±4.2)	30.8 (±3.7)	31.0 (±3.9)
HbA1c (mmol/mol)	-	54.4 (±37.1)	55.6 (±10.0)	55.0 (±26.6)
HbA1c (%)	-	7.8% (±0.8)	7.2% (±0.9)	7.5% (±0.9)
Diabetes duration (years)	9.8 (±4.1)	10.8 (±6.6)	10.3 (±6.0)	10.3 (±5.5)
Current smoker	12.5% (n=3)	15.0% (n=3)	23.8% (n=5)	16.9% (n=11)
Alcohol intake (units/wk)	5.0 (2.0 - 11.5)	5.0 (3.5 - 5.5)	2.5 (1.0 - 7.0)	4.0 (2.0 - 10.0)
mGFR	113.3 (±19.6)	106.7 (±34.2)	116.3 (±23.7)	112.3 (±26.1)
SBP	137.7 (±13.6)	136.4 (±13.9)	133.9 (±16.3)	136.1 (±14.5)
DBP	84.4 (±5.7)	81.3 (±7.5)	79.1 (±8.3)	81.7 (±7.4)
MAP	102.2 (±6.7)	99.7 (±8.4)	98.0 (±10.8)	100.1 (±8.6)
ERPF	649.8 (541.1 - 774.0)	440.9 (334.5 - 487.3)	365.6 (332.1 - 510.9)	496.1 (370.8 - 648.9)
ERVR	0.10 (0.07 - 0.11)	0.14 (0.12 - 0.18)	0.15 (0.13 - 0.17)	0.12 (0.10 - 0.16)
Medication use
Metformine dose (mg)	1556.3 (±736.4)	1552.5 (±811.3)	1573.8 (±769.7)	1560.8 (±758.6)
Statin	66.7% (n=16)	80.0% (n=16)	66.7% (n=14)	70.8% (n=46)
β-blocker	25.0% (n=6)	15.0% (n=3)	38.1% (n=8)	26.2% (n=17)
Calcium antagonist	25.0% (n=6)	10% (n=2)	19.0% (n=4)	18.5% (n=12)
RASi	66.7% (n=16)	70.0% (n=14)	71.4% (n=15)	69.2% (n=45)
Anticoagulant	16.7% (n=4)	10% (n=2)	28.6% (n=6)	18.5% (n=12)

## Sheet: Table S8
Small non-coding RNA	logFC	logCPM	F	P-value	FDR
hsa-miR-181b-2-3p	-0.591149	-1.00226	13.7974	0.000302361	0.293382
hsa-miR-4686	-0.897144	-1.36403	12.6474	0.000527191	0.293382
hsa-miR-193b-3p	-0.642909	0.344177	9.26583	0.002832	0.998189
hsa-miR-570-3p	-0.648557	-1.49994	7.97898	0.0054876	0.998189
hsa-mir-378c	-0.286087	2.67253	7.28935	0.00786996	0.998189
hsa-miR-627-3p	-0.252388	0.780722	6.84113	0.0099737	0.998189
hsa_piR_020008|gb|DQ597482|Homo_sapiens:11:10487020:10487050:Minus	0.622428	-0.886261	6.25096	0.0136707	0.998189
DANCR:lncRNA	0.334591	-0.790668	6.22002	0.0139002	0.998189
hsa-miR-455-3p	-0.506015	-0.317776	6.04751	0.0152552	0.998189
SNORD2:snoRNA	0.521655	0.664283	5.92496	0.016301	0.998189
hsa-miR-99a-5p	-0.240118	10.7122	5.82973	0.0171654	0.998189
hsa-miR-7155-3p	-0.473476	-0.925919	5.77443	0.0176891	0.998189
hsa-miR-3127-3p	0.262407	-0.114384	5.72931	0.0181288	0.998189
hsa-miR-378d	-0.241953	2.45795	5.67442	0.0186792	0.998189
hsa-miR-210-3p	-0.184639	4.26584	5.61293	0.0193166	0.998189
RP3:lncRNA	0.172139	1.27741	5.57258	0.0197472	0.998189
hsa-miR-29c-5p	-0.190848	2.27013	5.44029	0.0212309	0.998189
SNORD105B:snoRNA	0.514615	-1.18505	5.33364	0.022512	0.998189
hsa_circ_000745	0.277063	-0.118004	5.28892	0.0230732	0.998189
hsa-miR-455-5p	-0.383791	2.17504	5.18558	0.0244267	0.998189
hsa-miR-548az-5p	-0.214774	-0.0538027	5.06616	0.0260955	0.998189
hsa-miR-27b-3p	-0.163625	10.6448	4.87022	0.0290989	0.998189
hsa_circ_001799	0.75024	-2.87887	5.71264	0.0304334	0.998189
hsa-miR-34a-5p	-0.361186	-0.0713777	4.75428	0.0310457	0.998189
hsa-miR-193b-5p	-0.354879	2.08407	4.71941	0.031658	0.998189
hsa-miR-628-5p	-0.157787	3.39298	4.7134	0.0317647	0.998189
hsa-miR-24-1-5p	-0.191604	2.1123	4.6193	0.0334872	0.998189
SNORD57:snoRNA	0.386621	-0.914211	4.46034	0.0366252	0.998189
hsa-miR-181b-3p	-0.344415	-1.02154	4.31636	0.0397374	0.998189
hsa-miR-3194-3p	-0.35544	-1.02199	4.13605	0.0440364	0.998189
hsa-miR-125b-2-3p	-0.26694	2.14471	4.1085	0.0447357	0.998189
hsa-miR-1271-5p	-0.174151	2.46637	4.10026	0.0449473	0.998189
hsa-miR-1343-3p	0.257995	0.628876	4.09571	0.0450646	0.998189
hsa-miR-32-5p	-0.183799	6.66225	4.03488	0.0466634	0.998189
RP3:TEC	0.307447	-0.678701	3.84768	0.0519755	0.998189
hsa-miR-190a-5p	-0.305929	-0.0458745	3.84528	0.0520479	0.998189
LINC02481:lncRNA	-0.392006	-0.613489	3.83323	0.0524118	0.998189
TMEM161B:lncRNA	-0.235505	-0.671581	3.7825	0.0539742	0.998189
hsa-let-7c	-0.3135	-0.204903	3.6946	0.0568011	0.998189
hsa-miR-4659b-3p	-0.151351	2.21149	3.62375	0.0591953	0.998189
SNORD84:snoRNA	0.373125	-1.24729	3.60227	0.0599424	0.998189
hsa-miR-7849-3p	0.283981	-0.345714	3.58339	0.0606076	0.998189
hsa-miR-6767-5p	-0.267681	-0.521871	3.57754	0.0608152	0.998189
hsa_circ_001947	0.274808	-0.686637	3.56795	0.0611575	0.998189
hsa-miR-200a-5p	-0.25286	0.0481941	3.48325	0.0642709	0.998189
hsa_circ_000939	0.539428	-0.939255	3.45028	0.0655289	0.998189
hsa-miR-5588-5p	-0.382802	-1.48713	3.44469	0.0657446	0.998189
hsa-miR-148b-5p	-0.14906	3.75638	3.4213	0.0666563	0.998189
hsa-miR-30c-1-3p	-0.164551	2.11084	3.41627	0.0668542	0.998189
KB:lncRNA	0.246303	2.05209	3.40143	0.0674415	0.998189
hsa-miR-1323	-0.374796	-0.842043	3.39497	0.0676989	0.998189
hsa-miR-374a-3p	-0.149926	4.6411	3.37036	0.0686896	0.998189
hsa-miR-185-5p	-0.165385	11.3226	3.35687	0.0692392	0.998189
RNU7:snRNA	-0.162366	2.64893	3.34731	0.0696317	0.998189
hsa-miR-378a-3p	-0.14817	8.21107	3.34081	0.0698996	0.998189
PACERR:lncRNA	0.281936	0.125354	3.31867	0.0708215	0.998189
hsa-miR-22-5p	-0.128578	6.7682	3.31099	0.0711444	0.998189
hsa-miR-143-5p	-0.197916	1.61684	3.28087	0.072426	0.998189
hsa-miR-17-3p	-0.196245	1.78202	3.22938	0.0746752	0.998189
hsa-let-7f-2-3p	-0.148508	2.00486	3.17529	0.0771204	0.998189
hsa-miR-3191-3p	-0.222305	0.0580746	3.14992	0.0782971	0.998189
hsa-miR-133b	-0.308992	-0.446657	3.12643	0.0794038	0.998189
hsa-miR-4690-3p	-0.332077	-0.838752	3.10101	0.0806211	0.998189
hsa-miR-877-5p	0.158431	3.15031	3.08277	0.0815068	0.998189
hsa-miR-6847-5p	0.283125	-1.07152	3.07151	0.0820589	0.998189
SNORD30:snoRNA	0.352282	0.394894	3.07111	0.082079	0.998189
hsa-miR-2355-3p	-0.164241	3.00522	2.99668	0.0858341	0.998189
hsa-miR-652-3p	-0.135207	6.8255	2.96724	0.087371	0.998189
hsa-miR-5697	-0.250905	-0.778577	2.9375	0.0889545	0.998189
hsa-miR-516b-5p	-0.277772	0.201494	2.91755	0.0900341	0.998189
hsa-miR-556-5p	-0.169312	2.25707	2.9143	0.0902113	0.998189
SNORD82:snoRNA	0.31466	-0.490081	2.89217	0.0914284	0.998189
TTTY14:lncRNA	0.412813	-0.679368	2.87944	0.0921367	0.998189
RNY3P1:misc_RNA	0.186823	0.336498	2.86307	0.0930565	0.998189
RN7SK:snRNA	0.243864	-1.41486	3.43834	0.0934594	0.998189
hsa-let-7i-5p	-0.10948	14.1817	2.85082	0.0937513	0.998189
hsa-miR-32-3p	-0.119203	2.39077	2.80072	0.0966529	0.998189
hsa-miR-497-5p	-0.19875	0.458657	2.74232	0.100162	0.998189
hsa-miR-491-5p	-0.243525	-0.184217	2.72054	0.101506	0.998189
PDCD6IP:lncRNA	-0.166281	-0.260525	2.7013	0.10271	0.998189
hsa-miR-616-3p	0.221793	-0.757814	2.69246	0.103268	0.998189
hsa-miR-122-5p	-0.304168	14.6645	2.68101	0.103997	0.998189
Met	-0.108128	3.74769	2.67801	0.104189	0.998189
hsa-miR-195-5p	-0.143689	2.64856	2.66075	0.105299	0.998189
RP11:TEC	0.133517	3.5288	2.648	0.106128	0.998189
hsa-miR-26b-5p	-0.118397	11.6161	2.61297	0.108444	0.998189
hsa-miR-939-5p	0.219969	0.884211	2.61157	0.108538	0.998189
hsa_circ_001934	0.229193	-0.183317	2.61027	0.108624	0.998189
ERLNC1:lncRNA	0.313029	-3.07563	11.9175	0.109473	0.998189
hsa-miR-122-3p	-0.320668	1.696	2.57433	0.111063	0.998189
hsa-miR-1273c	-0.222846	-0.524574	2.54256	0.11327	0.998189
hsa-miR-1226-3p	0.277558	0.162929	2.54016	0.113439	0.998189
hsa-miR-940	-0.233606	-0.337025	2.53194	0.114019	0.998189
hsa_circ_001101	-0.2398	-0.438559	4.0674	0.114187	0.998189
hsa-let-7g-3p	-0.305735	-1.21523	2.52068	0.114818	0.998189
DBET:lncRNA	-0.313054	-1.23843	2.51627	0.115133	0.998189
hsa_circ_000966	-0.21616	-0.662734	2.48023	0.117743	0.998189
hsa-miR-1538	0.158962	-0.195617	2.47356	0.118233	0.998189
7SK:misc_RNA	0.225944	-0.536701	2.44735	0.120181	0.998189
hsa_circ_000771	0.265808	-0.578018	2.39628	0.124082	0.998189
RP4:lncRNA	0.109739	1.73179	2.39128	0.124472	0.998189
hsa-miR-627-5p	-0.250534	-0.920362	2.36784	0.126316	0.998189
hsa-miR-140-3p	-0.125562	9.90557	2.33835	0.128679	0.998189
hsa-miR-2277-5p	-0.207748	-0.359711	2.33053	0.129315	0.998189
hsa-miR-193a-5p	-0.187119	5.13164	2.33035	0.12933	0.998189
HELLPAR:lncRNA	0.167164	2.1552	2.29175	0.132518	0.998189
hsa-miR-3173-5p	0.174109	0.323278	2.28114	0.133409	0.998189
hsa-miR-15b-3p	-0.191905	6.15582	2.27753	0.133714	0.998189
hsa-miR-378f	-0.152582	-0.00632874	2.26086	0.135133	0.998189
hsa-miR-6513-5p	-0.264272	-1.06041	2.25212	0.135883	0.998189
hsa-miR-30c-2-3p	-0.183326	0.239893	2.25098	0.135981	0.998189
Glu	0.129189	11.02	2.2449	0.136507	0.998189
hsa-miR-144-3p	-0.275282	9.16397	2.23644	0.137241	0.998189
hsa-miR-3682-3p	0.27059	-1.35753	2.23491	0.137374	0.998189
hsa-miR-374b-5p	-0.108237	7.7483	2.2195	0.138726	0.998189
LINC00963:lncRNA	0.240979	-1.27046	2.21799	0.138859	0.998189
hsa-miR-421	-0.0909895	5.2082	2.20644	0.139883	0.998189
hsa-miR-550a-3p	-0.365992	-0.256315	2.20455	0.140052	0.998189
hsa-let-7c-5p	-0.107509	9.57228	2.19372	0.14102	0.998189
SNORA79:snoRNA	-0.211553	-0.131201	2.18716	0.141612	0.998189
hsa-miR-150-5p	0.17613	6.88283	2.16561	0.143571	0.998189
hsa-miR-6862-5p	-0.244957	-1.3199	2.1577	0.144299	0.998189
hsa_piR_018780|gb|DQ595807|Homo_sapiens:17:72068837:72068864:Plus	0.287965	-0.0120971	2.15332	0.144704	0.998189
hsa-miR-5582-3p	-0.257499	-0.777408	2.14398	0.14557	0.998189
hsa-miR-4433a-3p	0.355763	-1.50566	2.14297	0.145665	0.998189
SNORD69:snoRNA	0.253254	1.66601	2.14284	0.145677	0.998189
CTD:TEC	0.137902	0.657152	3.03869	0.146816	0.998189
hsa_piR_001205|gb|DQ571589|Homo_sapiens:11:8662350:8662381:Plus	-0.156107	1.3229	2.11457	0.14834	0.998189
hsa-miR-107	-0.14579	7.27987	2.09414	0.150298	0.998189
hsa-miR-375	0.249394	5.96606	2.08323	0.151356	0.998189
hsa-miR-6882-5p	-0.194958	-0.850878	2.07836	0.151831	0.998189
hsa-miR-454-3p	-0.176153	3.69172	2.07534	0.152127	0.998189
NEAT1:lncRNA	0.176732	0.682483	2.05344	0.15429	0.998189
hsa-miR-125b-5p	-0.157634	6.89175	2.04722	0.15491	0.998189
SNORA3A:snoRNA	-0.136883	0.466848	2.03786	0.15585	0.998189
hsa_circ_002179	0.161277	0.0868625	2.01979	0.157681	0.998189
AC108004.3:lncRNA	0.290202	-0.827041	1.99648	0.160081	0.998189
hsa-let-7c-3p	-0.275144	-1.14038	1.99599	0.160132	0.998189
hsa-miR-3934-5p	0.247051	-1.19658	1.9953	0.160204	0.998189
hsa-miR-1307-5p	-0.126295	3.40796	1.98808	0.160956	0.998189
hsa_circ_001688	0.255114	-0.676573	1.97241	0.162603	0.998189
SNORD31B:snoRNA	-0.264829	-0.278089	1.9703	0.162827	0.998189
hsa-miR-30a-5p	-0.12188	7.93529	1.9667	0.163208	0.998189
hsa_piR_020365|gb|DQ597975|Homo_sapiens:11:108979133:108979162:Plus	0.179438	0.520086	1.96002	0.16392	0.998189
RNY3P8:misc_RNA	0.221893	-0.109526	1.9533	0.164639	0.998189
hsa-miR-422a	-0.173553	-0.659484	1.92805	0.167373	0.998189
hsa-miR-6855-3p	0.229991	-1.28349	1.90498	0.169917	0.998189
hsa-miR-181c-3p	-0.143712	2.43848	1.88484	0.172175	0.998189
hsa-miR-374a-5p	-0.121321	8.20052	1.87044	0.17381	0.998189
RN7SL634P:misc_RNA	0.205822	-1.0165	2.79173	0.174438	0.998189
hsa-miR-3679-5p	0.164084	0.694789	1.85809	0.175227	0.998189
hsa-miR-3200-5p	-0.290639	-0.521139	1.85452	0.17564	0.998189
hsa-miR-548aa|hsa-miR-548t-3p	-0.23932	-0.91884	1.85049	0.176107	0.998189
hsa_circ_001620	0.200624	-0.391455	1.84863	0.176323	0.998189
LA16c:lncRNA	0.169055	2.64441	1.84414	0.176845	0.998189
hsa-miR-29c-3p	-0.165796	3.81229	1.84139	0.177166	0.998189
hsa-miR-6505-3p	0.211493	-0.520785	1.83764	0.177604	0.998189
LINC00662:lncRNA	-0.208639	-1.33499	1.82583	0.178994	0.998189
RNU5A:snRNA	0.172776	-0.421266	1.82507	0.179083	0.998189
hsa-miR-6514-5p	0.161912	-0.130378	1.81057	0.180808	0.998189
RP5:lncRNA	0.0964551	2.87792	1.79972	0.182111	0.998189
hsa-miR-152-3p	-0.106967	7.51894	1.79293	0.182932	0.998189
RNU1:snRNA	0.0929039	3.7795	1.79266	0.182965	0.998189
RN7SL181P:misc_RNA	-0.29853	-0.131814	1.784	0.184018	0.998189
hsa-miR-942-5p	-0.121788	4.24067	1.78067	0.184426	0.998189
hsa-miR-1306-5p	0.167474	0.726251	1.77399	0.185245	0.998189
hsa-miR-6501-5p	-0.214273	-0.67283	1.74835	0.188431	0.998189
SNORD68:snoRNA	0.238506	0.32628	1.74785	0.188494	0.998189
hsa-miR-345-5p	-0.0831206	4.88784	1.74593	0.188735	0.998189
hsa-miR-7848-3p	0.287886	-0.979549	1.7433	0.189066	0.998189
hsa_circ_001126	0.152786	1.77615	1.74039	0.189434	0.998189
SNORA19:snoRNA	0.173917	-0.601551	1.73464	0.190162	0.998189
RNU6:snRNA	0.15487	1.22726	1.73342	0.190317	0.998189
hsa-miR-499a-5p	-0.138994	4.03709	1.73243	0.190443	0.998189
hsa-miR-128-1-5p	0.240975	-1.43205	1.72659	0.191187	0.998189
SNORA74A:snoRNA	0.217153	-0.845732	1.71551	0.192607	0.998189
hsa-miR-10b-3p	-0.140838	2.49278	1.71405	0.192795	0.998189
RNY3P2:misc_RNA	0.208153	-0.0612569	1.70377	0.194126	0.998189
hsa-miR-4677-5p	-0.209807	-1.27187	1.69031	0.195886	0.998189
hsa-miR-185-3p	-0.0998914	4.84863	1.67361	0.198095	0.998189
hsa-miR-660-3p	-0.288847	-1.40337	1.6702	0.198549	0.998189
U8:snoRNA	-0.183433	0.949043	1.66614	0.199093	0.998189
hsa_piR_000805|gb|DQ571003|Homo_sapiens:1:212438966:212438997:Plus	0.160161	1.80469	1.64376	0.202117	0.998189
hsa-miR-1296-5p	-0.140393	1.15018	1.6429	0.202235	0.998189
LINC02003:lncRNA	0.271979	-0.376254	1.63924	0.202735	0.998189
hsa-let-7g-5p	-0.112354	13.3576	1.63916	0.202746	0.998189
hsa-miR-148b-3p	-0.0731807	9.61206	1.63632	0.203135	0.998189
hsa-miR-4646-3p	0.23218	-0.876956	1.63617	0.203156	0.998189
MT:Mt_rRNA	0.30152	8.45183	1.6306	0.203922	0.998189
hsa-miR-15a-5p	-0.175519	4.76678	1.61238	0.206451	0.998189
hsa-miR-30d-3p	-0.0759502	2.672	1.59585	0.208778	0.998189
hsa-miR-4433b-3p	0.195202	6.03263	1.59188	0.209341	0.998189
SNORD42B:snoRNA	0.288581	-0.391684	1.58941	0.209693	0.998189
hsa-miR-100-5p	-0.14192	7.83881	1.58587	0.210199	0.998189
RNVU1:snRNA	0.0818247	3.41119	1.58046	0.210973	0.998189
hsa-miR-135a-5p	-0.139085	0.679292	1.57087	0.212356	0.998189
hsa-miR-4429	0.0861305	2.37323	1.56614	0.213041	0.998189
hsa-miR-216a-5p	0.307785	-0.916605	1.5576	0.214285	0.998189
hsa-miR-6837-3p	0.16576	-0.238192	1.55431	0.214767	0.998189
hsa-miR-6877-5p	-0.130024	0.256766	1.55426	0.214775	0.998189
hsa-miR-605-3p	-0.177315	1.37808	1.55229	0.215064	0.998189
hsa-miR-20a-5p	-0.118256	9.27827	1.54873	0.215587	0.998189
hsa-miR-378c	-0.150217	1.10761	1.50673	0.221882	0.998189
hsa_piR_009051|gb|DQ582264|Homo_sapiens:11:10487350:10487380:Minus	0.302492	-0.410772	1.50633	0.221942	0.998189
hsa-miR-126-3p	-0.0713089	13.4907	1.50184	0.222628	0.998189
SNORD22:snoRNA	0.204507	-0.31204	1.49929	0.22302	0.998189
hsa_piR_018165|gb|DQ595023|Homo_sapiens:14:102873935:102873963:Plus	-0.204308	-0.285076	1.49531	0.223631	0.998189
SeC	0.117596	3.39339	1.48717	0.224889	0.998189
hsa-miR-92b-5p	0.169059	1.73013	1.48381	0.225411	0.998189
hsa-let-7d-3p	0.0905557	7.94927	1.47143	0.227344	0.998189
TRIM67:lncRNA	-0.371741	-0.712177	1.45418	0.230072	0.998189
hsa-miR-33a-5p	-0.154082	1.15022	1.44425	0.231661	0.998189
LINC01787:lncRNA	-0.241036	-1.43054	1.44159	0.232089	0.998189
MIR23AHG:lncRNA	0.16495	-1.24339	1.43662	0.232891	0.998189
hsa-miR-548av-3p|hsa-miR-548o-3p	-0.0757235	3.19402	1.43384	0.233342	0.998189
hsa-miR-3164	0.205096	-0.447095	1.4319	0.233656	0.998189
LIMD1:lncRNA	0.111001	0.489305	1.42101	0.235432	0.998189
LINC01091:lncRNA	-0.19753	-0.807309	1.39493	0.239754	0.998189
SNORA63:snoRNA	-0.0797317	3.00764	1.38735	0.241029	0.998189
hsa-miR-4750-5p	0.174079	-0.644832	1.3831	0.241746	0.998189
hsa-miR-3912-3p	-0.195505	0.0661682	1.38079	0.242137	0.998189
RP1:lncRNA	0.0775161	2.16071	1.37258	0.243535	0.998189
hsa-miR-106b-5p	-0.146589	7.05109	1.37209	0.243619	0.998189
hsa-miR-378a-5p	-0.139974	1.5715	1.37065	0.243865	0.998189
hsa_circ_001760	0.174633	-0.897896	1.7018	0.245549	0.998189
SCARNA8:scaRNA	0.109724	1.25404	1.35856	0.245946	0.998189
hsa-miR-378e	-0.136488	0.280135	1.34915	0.247579	0.998189
hsa-miR-3617-5p	-0.195945	0.395187	1.3482	0.247744	0.998189
hsa-miR-548av-5p|hsa-miR-548k	-0.0995165	1.71333	1.33665	0.24977	0.998189
FBXO30:lncRNA	0.195076	-0.688482	1.33407	0.250225	0.998189
Gly	-0.131734	13.0631	1.32588	0.251676	0.998189
SNORD43:snoRNA	0.232802	4.18652	1.3229	0.252208	0.998189
hsa_circ_001001	0.195098	-0.0912646	1.31649	0.253354	0.998189
RNU11:lncRNA	0.126122	1.06094	1.31639	0.253372	0.998189
hsa-miR-25-5p	-0.09954	2.58967	1.31222	0.254121	0.998189
hsa_piR_010894|gb|DQ584698|Homo_sapiens:8:68660258:68660288:Minus	0.282702	-1.37038	1.31213	0.254137	0.998189
hsa-miR-142-3p	-0.124499	8.69743	1.31044	0.254442	0.998189
MIR100HG:lncRNA	0.172091	-0.80726	1.31024	0.254477	0.998189
hsa-miR-6503-3p	-0.130159	0.997825	1.30716	0.255034	0.998189
LINC00324:lncRNA	0.189047	-1.05225	1.30634	0.255183	0.998189
Pro	-0.135252	7.37751	1.29899	0.256516	0.998189
hsa-miR-625-3p	0.142857	6.67715	1.28959	0.258235	0.998189
hsa-miR-188-5p	-0.171104	-0.160042	1.28162	0.259705	0.998189
RN7SL724P:misc_RNA	-0.256589	-0.0777813	1.27718	0.260528	0.998189
hsa-miR-5010-5p	0.134356	1.1121	1.27622	0.260706	0.998189
hsa-miR-659-5p	-0.109158	1.08229	1.26755	0.262323	0.998189
hsa-miR-424-5p	-0.119993	2.30907	1.26304	0.26317	0.998189
Tyr	0.133881	5.85701	1.26237	0.263296	0.998189
hsa-miR-140-5p	-0.0779557	6.2616	1.26152	0.263457	0.998189
RN7SL454P:misc_RNA	-0.256426	-0.0645923	1.25821	0.26408	0.998189
hsa-miR-4732-3p	0.189246	2.6854	1.25807	0.264108	0.998189
hsa-miR-450b-5p	-0.10758	3.75354	1.25282	0.2651	0.998189
hsa-miR-3179	-0.166188	0.498417	1.24659	0.266286	0.998189
hsa_circ_001838	0.176977	-0.880443	1.24548	0.266499	0.998189
hsa_circ_001283	0.185826	-1.06219	1.51943	0.266856	0.998189
hsa-miR-6815-5p	-0.241856	-0.681786	1.24287	0.266998	0.998189
SNORD48:snoRNA	0.192623	1.01759	1.23691	0.268143	0.998189
hsa-miR-224-5p	0.169559	7.38214	1.23457	0.268593	0.998189
hsa-miR-592	-0.258544	-1.37754	1.231	0.269283	0.998189
hsa-miR-548b-5p	-0.187523	-0.881764	1.22447	0.270551	0.998189
hsa_circ_001348	0.152935	-0.938044	1.21701	0.272008	0.998189
RNU11:snRNA	0.120557	1.13731	1.2124	0.272915	0.998189
hsa-miR-1227-3p	0.149529	-0.715765	1.20199	0.274973	0.998189
CASC19:lncRNA	-0.221872	-2.11702	1.19997	0.275376	0.998189
hsa-miR-26b-3p	-0.0718896	3.40861	1.19879	0.27561	0.998189
hsa-miR-103a-3p	-0.101914	10.0791	1.19848	0.275673	0.998189
hsa-miR-195-3p	-0.117161	1.97391	1.19835	0.275699	0.998189
hsa_piR_020828|gb|DQ598675|Homo_sapiens:2:149355860:149355890:Minus	0.18166	2.59286	1.19158	0.277053	0.998189
RN7SL752P:misc_RNA	-0.161655	-1.04645	1.1911	0.277149	0.998189
ZNF132:lncRNA	0.224443	-0.907831	1.19105	0.277159	0.998189
hsa_piR_001168|gb|DQ571524|Homo_sapiens:2:117497628:117497655:Plus	0.297804	-0.985305	1.1904	0.27729	0.998189
hsa-miR-1303	-0.154349	1.46926	1.18809	0.277753	0.998189
hsa-miR-96-5p	-0.195386	3.56671	1.18778	0.277817	0.998189
XACT:lncRNA	0.0927757	1.97742	1.18525	0.278326	0.998189
RNY3P5:misc_RNA	0.15017	-0.843876	1.1796	0.279469	0.998189
hsa-miR-3127-5p	0.165684	-0.809407	1.17835	0.279724	0.998189
MPP7:lncRNA	0.178947	-1.20402	1.17825	0.279743	0.998189
Lys	0.0950393	8.40538	1.17165	0.281089	0.998189
hsa-miR-3177-3p	0.0795527	2.13686	1.17161	0.281096	0.998189
hsa-miR-205-5p	-0.160198	1.16361	1.16886	0.281659	0.998189
SNORA63C:snoRNA	-0.0739992	2.98072	1.15988	0.283507	0.998189
hsa-miR-133a-3p	-0.164748	2.93457	1.15608	0.284294	0.998189
hsa-miR-425-3p	-0.0719812	5.80044	1.15501	0.284516	0.998189
hsa-miR-3150a-5p	-0.179918	-0.690805	1.15324	0.284883	0.998189
hsa-miR-4664-3p	-0.192792	-1.2637	1.14733	0.286116	0.998189
hsa-miR-30b-5p	-0.142814	6.88034	1.1465	0.286289	0.998189
hsa-miR-101-3p	-0.119395	11.5036	1.13495	0.288718	0.998189
hsa-miR-106b-3p	-0.0984531	8.36141	1.1343	0.288856	0.998189
hsa-miR-431-3p	-0.209055	-0.2422	1.12965	0.289843	0.998189
hsa-miR-1-3p	-0.18403	7.76804	1.11102	0.293836	0.998189
MIR99AHG:lncRNA	0.136882	-0.976859	1.1078	0.294535	0.998189
RP13:lncRNA	0.104311	0.31773	1.12113	0.295263	0.998189
RMRP:lncRNA	0.132684	0.385216	1.08527	0.299476	0.998189
hsa-miR-651-5p	-0.108662	3.26723	1.0829	0.300004	0.998189
SNORD99:snoRNA	0.205197	-1.07446	1.08041	0.300557	0.998189
hsa-miR-7-5p	-0.0942282	8.27821	1.07866	0.300947	0.998189
hsa-miR-378i	-0.0882059	2.91033	1.07267	0.302287	0.998189
hsa-miR-95-3p	-0.116312	3.82137	1.07148	0.302555	0.998189
hsa-miR-580-3p	-0.187284	-1.27398	1.06693	0.303579	0.998189
SNORD89:snoRNA	0.167772	0.129884	1.06355	0.304342	0.998189
hsa-miR-30e-5p	-0.0660685	10.1464	1.06342	0.304371	0.998189
hsa_circ_001735	0.177984	-1.06849	1.3853	0.304391	0.998189
Arg	-0.0538265	5.78372	1.05794	0.305617	0.998189
hsa-miR-6511a-3p	0.102333	0.700656	1.05289	0.306769	0.998189
hsa-miR-29b-3p	-0.126089	4.76177	1.04567	0.308426	0.998189
hsa-miR-20b-3p	-0.194834	-1.1693	1.04522	0.308531	0.998189
hsa-miR-3143	-0.127072	2.34075	1.04289	0.309067	0.998189
SNORD52:snoRNA	0.184866	-0.158874	1.04109	0.309484	0.998189
hsa-miR-106a-3p	-0.209208	-0.922474	1.04078	0.309556	0.998189
hsa-miR-3614-5p	0.165169	-0.497242	1.03782	0.310242	0.998189
hsa-miR-28-5p	-0.0911073	7.11857	1.03108	0.311811	0.998189
hsa-miR-5189-5p	-0.163244	1.20472	1.03015	0.312029	0.998189
hsa_piR_016659|gb|DQ592932|Homo_sapiens:14:22388242:22388267:Plus	0.193047	8.00137	1.0241	0.313449	0.998189
hsa-miR-4676-3p	0.143871	-0.3514	1.42301	0.315269	0.998189
hsa-miR-18a-5p	-0.107246	4.03281	1.01582	0.315407	0.998189
hsa-miR-29b-2-5p	0.15502	-0.438572	1.01545	0.315492	0.998189
PSMD7:lncRNA	-0.187047	-1.32367	1.01347	0.315964	0.998189
hsa-miR-186-5p	-0.111903	9.50467	1.00496	0.317996	0.998189
hsa-miR-16-5p	-0.138805	10.226	1.00422	0.318173	0.998189
SNORD27:snoRNA	0.177069	0.0216364	0.998595	0.319528	0.998189
RN7SL87P:misc_RNA	-0.236112	0.833765	0.997177	0.31987	0.998189
hsa-miR-197-3p	0.117352	5.29249	0.99561	0.320249	0.998189
hsa-miR-24-2-5p	-0.0524754	4.83472	0.994151	0.320603	0.998189
hsa-miR-126-5p	-0.0708364	8.30385	0.981472	0.323696	0.998189
hsa-miR-4659b-5p	0.145325	-1.11517	0.977146	0.324761	0.998189
CTD:lncRNA	0.0685764	3.37459	0.972746	0.325849	0.998189
hsa-miR-877-3p	0.173632	-0.243032	0.971582	0.326137	0.998189
hsa-miR-1270	-0.187765	-0.583304	0.971	0.326282	0.998189
hsa-miR-6866-5p	-0.0901731	0.646701	0.967353	0.327188	0.998189
hsa-miR-192-5p	-0.130597	10.6764	0.95827	0.329461	0.998189
hsa-miR-424-3p	0.0888793	4.81628	0.953701	0.330613	0.998189
hsa-miR-27a-3p	-0.0708822	12.1577	0.947154	0.332272	0.998189
hsa-miR-29a-3p	-0.0752716	8.22716	0.940776	0.333899	0.998189
hsa-miR-23b-5p	0.078147	2.17431	0.935851	0.335163	0.998189
CTB:lncRNA	0.0962593	0.922521	0.933907	0.335664	0.998189
hsa-miR-181c-5p	-0.0871845	0.94725	0.905564	0.34308	0.998189
SNORD66:snoRNA	0.174232	-0.237598	0.901971	0.344035	0.998189
RN7SL336P:misc_RNA	-0.167525	-1.03514	0.90088	0.344326	0.998189
hsa-miR-3591-5p	-0.183917	-0.061639	0.897299	0.345284	0.998189
hsa-miR-4742-3p	0.116202	0.582748	0.895509	0.345764	0.998189
hsa-miR-6514-3p	0.128243	-0.883938	0.894858	0.345939	0.998189
hsa-miR-6516-5p	0.0898004	1.79263	0.891867	0.346743	0.998189
hsa-miR-24-3p	-0.0563051	11.2276	0.885802	0.348382	0.998189
hsa_circ_001680	-0.114749	0.490426	0.885598	0.348438	0.998189
KCNQ1OT1:lncRNA	0.117752	-0.801637	0.884372	0.34877	0.998189
SNORD95:snoRNA	0.141382	0.97707	0.883486	0.349011	0.998189
hsa-miR-26a-5p	-0.0714351	14.6912	0.877461	0.350654	0.998189
hsa-miR-224-3p	-0.191193	-1.19744	0.875561	0.351174	0.998189
hsa-miR-219a-1-3p	-0.111521	-0.385951	0.87541	0.351216	0.998189
hsa-miR-493-5p	-0.178543	6.8734	0.872348	0.352057	0.998189
hsa-miR-548ay-3p	0.1504	-0.850276	0.861834	0.354965	0.998189
Asp	0.093108	4.86373	0.859279	0.355677	0.998189
SNORD3A:snoRNA	-0.0561202	3.68112	0.854728	0.35695	0.998189
hsa-miR-328-3p	0.111838	7.72976	0.854695	0.356959	0.998189
hsa_piR_004153|gb|DQ575660|Homo_sapiens:3:156861576:156861607:Plus	0.107553	2.1205	0.850119	0.358246	0.998189
MIR29B2CHG:lncRNA	0.156279	-0.748576	0.847593	0.358958	0.998189
hsa-miR-4533	-0.158714	-0.865885	0.846547	0.359254	0.998189
hsa-miR-496	-0.16928	0.333107	0.843243	0.36019	0.998189
hsa-miR-590-3p	-0.081477	3.13592	0.841802	0.3606	0.998189
hsa-miR-342-3p	0.0910691	4.97691	0.84153	0.360677	0.998189
hsa-miR-942-3p	-0.151	-0.587895	0.841179	0.360777	0.998189
hsa-miR-377-5p	-0.169291	-0.14335	0.835325	0.362448	0.998189
Trp	-0.0858941	2.51	0.829397	0.364151	0.998189
SNORD3C:snoRNA	-0.0552348	3.67694	0.824666	0.365518	0.998189
hsa-miR-3140-3p	-0.141063	-0.176184	0.82096	0.366594	0.998189
CRNDE:lncRNA	0.179064	1.42553	0.820369	0.366766	0.998189
hsa-miR-615-3p	0.187545	0.733745	0.818938	0.367183	0.998189
hsa-miR-380-5p	-0.174674	-0.629209	0.817967	0.367467	0.998189
hsa-miR-218-5p	0.132993	1.74199	0.814329	0.368531	0.998189
hsa-miR-548ad-5p|hsa-miR-548ae-5p	-0.091961	2.64675	0.809521	0.369944	0.998189
RNU5B:snRNA	0.127008	0.148299	1.43409	0.370256	0.998189
hsa-miR-151a-5p	-0.0998546	0.782719	0.800687	0.37256	0.998189
GMDS:lncRNA	-0.140393	0.836656	0.799729	0.372845	0.998189
hsa-miR-3611	-0.131401	-0.369272	0.799545	0.3729	0.998189
ENSG10010137176.1:scaRNA	-0.151116	-0.185835	0.795551	0.374093	0.998189
SNORD3B:snoRNA	-0.0539737	4.66485	0.79222	0.375092	0.998189
hsa_circ_001172	0.218273	-1.39878	0.790233	0.37569	0.998189
hsa-miR-18b-5p	-0.152059	0.097714	0.788319	0.376267	0.998189
hsa-miR-92a-3p	0.0841948	12.1941	0.778919	0.379119	0.998189
hsa-miR-539-3p	-0.152815	2.83176	0.775302	0.380225	0.998189
hsa-miR-6515-3p	0.131446	-0.55211	0.768005	0.382469	0.998189
hsa-miR-4669	-0.324647	-0.555723	0.761975	0.384338	0.998189
MCPH1:lncRNA	-0.147987	0.627182	0.75935	0.385156	0.998189
hsa_circ_002138	-0.0963673	0.566453	0.755542	0.386347	0.998189
hsa-miR-324-5p	-0.137435	1.3568	0.748338	0.388614	0.998189
SNORD63:snoRNA	0.160697	1.818	0.745975	0.389362	0.998189
hsa-miR-6741-3p	0.104405	1.14703	0.74575	0.389433	0.998189
hsa-miR-6755-5p	0.174578	-1.40552	0.739277	0.391493	0.998189
hsa-miR-181a-2-3p	0.0502315	4.95533	0.73733	0.392115	0.998189
hsa-miR-548ac	0.164677	-0.504288	0.735699	0.392638	0.998189
hsa-miR-143-3p	-0.0955299	10.5872	0.732028	0.393818	0.998189
hsa-mir-30a	0.203015	-1.31992	0.725034	0.396081	0.998189
hsa_piR_016658|gb|DQ592931|Homo_sapiens:6:80508363:80508389:Plus	0.184614	11.5142	0.725031	0.396082	0.998189
hsa_circ_001549	0.135281	-0.751044	0.720577	0.397532	0.998189
hsa-miR-301a-5p	-0.0798708	1.81813	0.717435	0.398561	0.998189
hsa-miR-204-5p	-0.107523	1.7057	0.717108	0.398668	0.998189
hsa-miR-4637	-0.188186	-1.09177	0.714117	0.39965	0.998189
hsa-miR-136-5p	-0.160622	2.29827	0.713602	0.39982	0.998189
RN7SL709P:misc_RNA	-0.230488	-2.42152	0.713056	0.4	0.998189
SCARNA6:scaRNA	0.111207	-0.749544	0.710196	0.400944	0.998189
hsa-miR-194-5p	-0.112972	8.45229	0.708369	0.401548	0.998189
hsa-miR-6772-3p	0.146845	0.338992	0.707192	0.401939	0.998189
hsa-miR-6855-5p	0.152554	-0.324237	0.705468	0.402511	0.998189
LINC01427:lncRNA	0.159778	-0.917802	0.703217	0.403261	0.998189
hsa-miR-505-3p	-0.0709539	4.07565	0.700258	0.40425	0.998189
hsa_piR_017458|gb|DQ594126|Homo_sapiens:1:31213602:31213628:Minus	0.142427	-0.226253	0.700116	0.404297	0.998189
hsa-miR-15b-5p	-0.123784	7.22382	0.699884	0.404375	0.998189
RN7SL597P:misc_RNA	-0.199603	0.745583	0.699486	0.404508	0.998189
RNY1P7:misc_RNA	0.0770947	-0.643024	0.695652	0.405795	0.998189
hsa-miR-451a	-0.15449	15.6708	0.695314	0.405909	0.998189
hsa-miR-320e	-0.075282	1.2274	0.695273	0.405923	0.998189
hsa-miR-101-5p	-0.169984	-0.873591	0.694827	0.406073	0.998189
hsa-miR-423-5p	0.0892952	11.9129	0.69433	0.406241	0.998189
hsa-miR-450a-5p	-0.0728028	4.32481	0.693847	0.406403	0.998189
hsa_circ_000957	0.201916	-1.39002	0.691778	0.407102	0.998189
hsa-miR-369-3p	-0.15805	5.50198	0.689449	0.407891	0.998189
hsa-miR-708-3p	-0.133566	0.422005	0.68733	0.40861	0.998189
hsa-miR-550a-3-5p	-0.111229	2.72814	0.685711	0.409162	0.998189
hsa-miR-766-3p	0.131587	2.48532	0.685221	0.409328	0.998189
hsa-miR-362-3p	-0.174088	-0.765196	0.682439	0.410278	0.998189
RN7SL191P:misc_RNA	-0.21044	-1.47745	0.68228	0.410333	0.998189
hsa-miR-374b-3p	-0.0788501	1.92388	0.681696	0.410533	0.998189
Asn	0.0968264	3.42	0.680635	0.410896	0.998189
hsa-miR-548ad-5p|hsa-miR-548ae-5p|hsa-miR-548ay-5p	-0.0692905	2.89669	0.679561	0.411264	0.998189
RN7SL37P:misc_RNA	-0.194549	-1.30194	0.679471	0.411295	0.998189
hsa-miR-17-5p	-0.080247	7.78569	0.675645	0.412612	0.998189
Und	0.136367	0.30675	0.674796	0.412905	0.998189
XXbac:lncRNA	0.0796239	0.079158	0.673482	0.413359	0.998189
hsa-miR-576-5p	-0.0883371	3.64677	0.668309	0.415154	0.998189
hsa-miR-6818-3p	0.116254	-0.685462	0.665736	0.416051	0.998189
hsa-miR-5189-3p	0.189215	0.774743	0.665308	0.416201	0.998189
hsa-miR-423-3p	0.0507501	10.9045	0.664676	0.416421	0.998189
hsa-miR-5584-5p	0.123536	-1.03716	0.66435	0.416536	0.998189
NORAD:lncRNA	-0.129005	-0.171835	1.77016	0.416948	0.998189
U3:snoRNA	-0.0704173	4.05127	0.660974	0.417719	0.998189
hsa-miR-145-5p	-0.118686	2.37385	0.65682	0.419182	0.998189
RNY4P18:misc_RNA	0.181188	5.77042	0.640604	0.424969	0.998189
hsa-miR-5006-3p	0.132185	-1.23349	0.639143	0.425496	0.998189
hsa-miR-148a-3p	-0.05918	13.2284	0.638272	0.42581	0.998189
hsa-miR-1468-5p	-0.0715078	1.17669	0.63481	0.427065	0.998189
hsa-miR-4433b-5p	0.132223	6.89006	0.629707	0.428925	0.998189
hsa-miR-92b-3p	0.0606095	5.14839	0.621171	0.432063	0.998189
hsa-miR-326	-0.0844499	4.34504	0.619862	0.432547	0.998189
hsa-miR-150-3p	0.086065	2.83679	0.617287	0.433503	0.998189
hsa-miR-6787-3p	0.167042	-0.953661	0.616723	0.433712	0.998189
hsa-let-7a-3p	-0.0471061	6.13605	0.616003	0.43398	0.998189
hsa-miR-6515-5p	-0.126957	0.742512	1.74312	0.43423	0.998189
hsa-miR-196a-5p	0.137051	-0.313568	0.60451	0.438291	0.998189
hsa-miR-6861-3p	0.133969	-1.03466	0.603337	0.438734	0.998189
hsa-miR-9-3p	-0.0649385	2.47418	0.602186	0.43917	0.998189
hsa-miR-576-3p	-0.0541353	4.48468	0.600617	0.439766	0.998189
hsa-miR-411-5p	-0.134829	5.71411	0.597974	0.440771	0.998189
Ile	0.104203	6.63897	0.597237	0.441053	0.998189
Cys	0.120493	6.36437	0.593947	0.442311	0.998189
hsa-miR-19b-3p	-0.0890822	6.53199	0.592794	0.442753	0.998189
hsa-miR-6505-5p	0.133014	-1.32798	0.590222	0.443742	0.998189
Thr	0.0748842	3.49238	0.582617	0.446687	0.998189
hsa-miR-548e-3p	-0.0477841	3.48964	0.582533	0.446719	0.998189
FAM198B:lncRNA	0.187092	-1.34904	0.580879	0.447364	0.998189
hsa-miR-642a-3p	0.106027	1.13481	0.578015	0.448483	0.998189
hsa-miR-664a-3p	0.0871832	2.22389	0.577503	0.448684	0.998189
hsa-miR-125a-3p	-0.0825984	2.041	0.577471	0.448697	0.998189
hsa-let-7b-5p	-0.0925169	12.6712	0.577447	0.448706	0.998189
CCDC13:lncRNA	-0.146704	-1.46597	0.575683	0.449398	0.998189
hsa-miR-296-3p	-0.105964	-0.517398	0.574637	0.449809	0.998189
hsa-miR-4999-5p	-0.143354	-1.25926	0.574149	0.450001	0.998189
hsa-miR-452-5p	-0.110025	3.0122	0.573907	0.450097	0.998189
hsa-miR-130a-3p	-0.0646201	4.34073	0.572819	0.450526	0.998189
hsa-miR-363-3p	-0.103444	9.90061	0.570851	0.451303	0.998189
LINC02864:lncRNA	-0.0888508	0.957154	0.569077	0.452005	0.998189
hsa-miR-5009-5p	0.127036	-0.503845	0.568837	0.452101	0.998189
hsa_piR_008488|gb|DQ581533|Homo_sapiens:12:117916274:117916302:Plus	-0.143732	-0.843095	0.562768	0.454518	0.998189
hsa-miR-127-5p	-0.144704	0.662247	0.560036	0.455613	0.998189
hsa_piR_000586|gb|DQ570728|Homo_sapiens:5:137924634:137924661:Minus	0.159073	1.01216	0.557729	0.45654	0.998189
hsa-miR-5187-5p	0.125374	-0.865795	0.555918	0.45727	0.998189
hsa_piR_014620|gb|DQ590013|Homo_sapiens:5:93930930:93930956:Minus	0.137334	3.33333	0.555258	0.457537	0.998189
hsa-miR-6747-3p	0.0999781	1.29677	0.553921	0.458078	0.998189
hsa-miR-454-5p	-0.0542978	2.959	0.55333	0.458317	0.998189
hsa-miR-30e-3p	-0.0773753	7.64306	0.546053	0.461282	0.998189
hsa-miR-548ad-5p|hsa-miR-548ae-5p|hsa-miR-548ay-5p|hsa-miR-548d-5p	-0.0558079	3.07796	0.545984	0.46131	0.998189
hsa-miR-5193	0.12698	-0.202656	0.543616	0.462281	0.998189
hsa-miR-3198	-0.103239	-0.881969	0.538665	0.464323	0.998189
Val	0.0665566	7.6976	0.538566	0.464364	0.998189
SNORA3B:snoRNA	0.105231	-0.61067	0.53802	0.46459	0.998189
hsa-miR-532-5p	-0.0750527	8.0419	0.531746	0.4672	0.998189
hsa-miR-379-5p	-0.129807	6.8799	0.528704	0.468474	0.998189
5_8S_rRNA:rRNA	-0.171975	-1.69359	0.52865	0.468497	0.998189
hsa-miR-361-5p	-0.0496498	5.10247	0.527333	0.46905	0.998189
hsa-miR-1304-3p	0.0683226	0.263295	0.525158	0.469966	0.998189
hsa-miR-7-1-3p	-0.091407	2.06035	0.524302	0.470328	0.998189
hsa-miR-132-5p	-0.0577397	1.52909	0.510132	0.476376	0.998189
hsa-miR-99b-3p	-0.0990139	4.24263	0.507831	0.477371	0.998189
hsa-miR-6852-3p	0.0987608	1.00326	0.506453	0.477967	0.998189
hsa-miR-214-5p	-0.0889325	1.01159	0.501935	0.479934	0.998189
hsa-miR-3064-5p	-0.0663133	0.614733	0.49967	0.480924	0.998189
hsa-miR-552-3p	-0.132523	-0.761476	0.496065	0.482508	0.998189
hsa_piR_001170|gb|DQ571526|Homo_sapiens:11:10488300:10488331:Minus	0.189465	3.01392	0.495401	0.482801	0.998189
hsa-miR-548am-3p	-0.101581	0.434232	1.30596	0.483493	0.998189
hsa-miR-30a-3p	-0.0747299	4.52021	0.493308	0.483725	0.998189
hsa-miR-200a-3p	0.114107	4.74073	0.49218	0.484224	0.998189
hsa-miR-3124-5p	0.104581	-0.627315	0.492105	0.484257	0.998189
hsa_piR_020009|gb|DQ597484|Homo_sapiens:7:145325417:145325443:Plus	0.183255	3.34685	0.489788	0.485286	0.998189
hsa-miR-18a-3p	0.0706683	4.22558	0.483195	0.488233	0.998189
hsa_piR_019825|gb|DQ597218|Homo_sapiens:1:227740227:227740256:Plus	-0.11763	1.77772	0.480465	0.489462	0.998189
TSIX:lncRNA	-0.106363	-0.703462	0.479668	0.489822	0.998189
hsa-miR-3120-5p	0.0934782	0.500209	0.475696	0.491621	0.998189
hsa-miR-629-5p	-0.0696391	6.5541	0.474767	0.492044	0.998189
hsa-miR-324-3p	-0.0723092	3.54882	0.469547	0.494429	0.998189
hsa-miR-4772-3p	0.116274	-0.602385	0.4676	0.495324	0.998189
hsa-miR-330-5p	-0.0515318	2.85392	0.466901	0.495646	0.998189
hsa-miR-148a-5p	-0.0482868	4.00291	0.465006	0.49652	0.998189
SNORD14C:snoRNA	-0.130349	-0.825922	0.462101	0.497866	0.998189
hsa-miR-10a-3p	-0.0615044	2.38308	0.461091	0.498335	0.998189
MT:Mt_tRNA	0.160998	9.55284	0.455841	0.500787	0.998189
RN7SL546P:misc_RNA	-0.108422	0.568864	0.452991	0.502126	0.998189
hsa-miR-542-3p	-0.064216	2.57262	0.452787	0.502222	0.998189
hsa-miR-502-3p	-0.089044	4.37426	0.44984	0.503614	0.998189
LINC02321:lncRNA	0.0943188	-0.839427	0.449209	0.503913	0.998189
hsa-miR-500a-3p	-0.0731641	4.65039	0.443996	0.506394	0.998189
hsa-miR-142-5p	-0.0424682	9.14838	0.441334	0.507669	0.998189
hsa-miR-3615	-0.05621	7.44861	0.439958	0.50833	0.998189
hsa-miR-541-3p	0.151721	-1.46023	0.431146	0.512601	0.998189
hsa-miR-3074-5p	0.0497168	1.54663	0.429151	0.513576	0.998189
hsa-miR-144-5p	-0.102215	6.36412	0.428888	0.513705	0.998189
hsa-miR-744-3p	-0.0655488	0.48266	0.424936	0.515648	0.998189
hsa-miR-154-5p	-0.11284	0.0504342	0.420512	0.517838	0.998189
hsa-miR-487b-3p	-0.111861	3.81745	0.419445	0.518369	0.998189
hsa-miR-1304-5p	-0.0775252	1.31019	0.414288	0.520947	0.998189
hsa-let-7i-3p	-0.0765199	1.98692	0.413743	0.521222	0.998189
hsa-miR-656-3p	-0.100762	3.77055	0.413674	0.521256	0.998189
hsa-miR-204-3p	0.0862042	0.0499967	0.412603	0.521795	0.998189
hsa-miR-208b-3p	-0.141552	-0.638973	0.410466	0.522873	0.998189
hsa-miR-196b-5p	-0.0797291	3.59403	0.408355	0.523943	0.998189
SCARNA15:scaRNA	-0.0427038	7.64987	0.407275	0.524491	0.998189
hsa-miR-625-5p	-0.053538	3.06184	0.406794	0.524735	0.998189
hsa-miR-874-3p	-0.0453334	2.64538	0.402934	0.526706	0.998189
hsa-miR-4665-5p	0.0692806	1.76528	0.398628	0.528919	0.998189
LINC02533:lncRNA	-0.123101	-1.55918	0.396806	0.529861	0.998189
RNY4P37:misc_RNA	0.0846065	2.32415	0.394961	0.530818	0.998189
hsa-miR-660-5p	-0.0828178	3.80192	0.392185	0.532263	0.998189
RN7SL15P:misc_RNA	-0.152539	-1.66288	0.390298	0.53325	0.998189
RN7SL151P:misc_RNA	-0.15296	3.73051	0.390062	0.533373	0.998189
hsa-miR-3187-3p	0.0943003	0.0582943	0.388538	0.534173	0.998189
SNORA55:snoRNA	-0.0920625	-0.731832	0.38302	0.537086	0.998189
RN7SL396P:misc_RNA	-0.144767	3.81055	0.382966	0.537115	0.998189
hsa_circ_000662	-0.0655999	0.918838	0.381389	0.537953	0.998189
hsa-miR-4688	-0.123301	-1.36444	0.379285	0.539075	0.998189
hsa-miR-320c	0.04531	4.87163	0.377395	0.540086	0.998189
hsa-miR-200b-3p	-0.0567041	4.86401	0.374392	0.5417	0.998189
hsa-miR-221-3p	-0.0645011	10.5767	0.374131	0.541841	0.998189
hsa-miR-425-5p	-0.0455528	8.42687	0.371305	0.543369	0.998189
hsa-miR-6734-5p	0.120863	-0.771934	0.368146	0.545087	0.998189
hsa-miR-146a-5p	-0.0523388	11.858	0.367001	0.545711	0.998189
hsa-miR-363-5p	-0.0878509	1.21698	0.364353	0.547162	0.998189
hsa-miR-145-3p	-0.0605904	5.78564	0.362576	0.548139	0.998189
hsa-miR-155-5p	-0.0588703	5.96317	0.362338	0.54827	0.998189
hsa-miR-4521	-0.102222	-1.11605	0.361292	0.548848	0.998189
hsa-miR-4662a-5p	-0.0721403	0.887801	0.360035	0.549543	0.998189
LINC00910:lncRNA	0.0711886	-0.90018	0.464574	0.550119	0.998189
RN7SL49P:misc_RNA	-0.10749	0.800619	0.356432	0.551544	0.998189
hsa_piR_020619|gb|DQ598378|Homo_sapiens:1:28778863:28778894:Minus	0.102855	-1.26601	0.352992	0.553468	0.998189
hsa-miR-758-3p	-0.115532	2.58892	0.352877	0.553533	0.998189
hsa-miR-409-5p	-0.106309	3.02707	0.350121	0.555083	0.998189
LINC02822:lncRNA	-0.0909219	1.27929	0.347047	0.556823	0.998189
hsa-miR-1249-3p	-0.105029	0.417249	0.346676	0.557034	0.998189
hsa-miR-28-3p	-0.0504157	7.98027	0.342656	0.559326	0.998189
hsa-miR-664b-5p	0.0661728	-0.027317	0.341972	0.559718	0.998189
hsa-miR-154-3p	-0.128413	-0.796056	0.338992	0.561431	0.998189
hsa-miR-27b-5p	-0.0576917	2.55178	0.338233	0.561869	0.998189
OIP5:lncRNA	0.0857095	-0.618116	0.336946	0.562613	0.998189
COPG2IT1:lncRNA	0.0978721	-0.63821	0.336624	0.5628	0.998189
hsa-miR-4755-5p	0.0650481	0.0267715	0.336306	0.562984	0.998189
hsa-miR-203a-3p	-0.0803625	1.91429	0.335295	0.563571	0.998189
hsa-miR-550a-3-5p|hsa-miR-550a-5p	-0.0749059	3.12916	0.335169	0.563644	0.998189
hsa-miR-1277-3p	-0.0546146	1.87355	0.335061	0.563706	0.998189
hsa-miR-6842-3p	0.0424089	4.25264	0.334588	0.563981	0.998189
hsa_piR_001169|gb|DQ571525|Homo_sapiens:17:21945564:21945589:Plus	0.157571	0.511393	0.334138	0.564243	0.998189
hsa-miR-26a-1-3p	0.0705675	0.572573	0.333002	0.564906	0.998189
hsa-miR-885-5p	-0.120738	2.21327	0.331454	0.56581	0.998189
hsa-mir-30c-1	0.162599	0.920519	0.329793	0.566784	0.998189
hsa-miR-6721-5p	0.0678058	0.982355	0.32965	0.566868	0.998189
hsa-miR-7705	-0.0972743	-1.35142	0.329284	0.567083	0.998189
hsa-miR-335-3p	-0.0648231	6.98502	0.328314	0.567655	0.998189
Leu	0.0542656	5.03424	0.327297	0.568254	0.998189
hsa-miR-1287-5p	-0.0491936	2.00851	0.325772	0.569156	0.998189
hsa_piR_001421|gb|DQ571955|Homo_sapiens:17:53437520:53437548:Minus	-0.102964	-1.11348	0.320076	0.572548	0.998189
hsa-miR-581	-0.0585717	0.807367	0.319143	0.573107	0.998189
hsa-miR-128-3p	0.0381499	10.584	0.318964	0.573215	0.998189
hsa-miR-331-5p	-0.03944	2.69035	0.318156	0.573701	0.998189
PBX1:lncRNA	0.109662	-0.505867	0.312892	0.576884	0.998189
hsa-miR-3163	-0.113024	-0.3969	0.311791	0.577554	0.998189
hsa-miR-130b-3p	-0.0416073	3.1768	0.311518	0.577721	0.998189
hsa-miR-23a-3p	-0.0561112	8.84401	0.311061	0.577999	0.998189
hsa-miR-200b-5p	-0.0814788	0.869922	0.310674	0.578236	0.998189
hsa-miR-301a-3p	-0.0636913	0.238637	0.31014	0.578562	0.998189
MALAT1:lncRNA	0.0509574	1.21857	0.310005	0.578645	0.998189
hsa-miR-98-5p	-0.0643466	8.36583	0.309269	0.579095	0.998189
hsa-miR-3158-3p	-0.0936335	5.19986	0.308488	0.579574	0.998189
hsa-miR-494-3p	-0.0950988	5.10741	0.308397	0.57963	0.998189
hsa-miR-335-5p	-0.0451238	5.37203	0.30836	0.579653	0.998189
iMet	-0.0599909	5.33209	0.308271	0.579708	0.998189
His	-0.067947	6.87002	0.308139	0.579789	0.998189
hsa-miR-1224-5p	0.115616	0.425548	0.307316	0.580295	0.998189
hsa_circ_001436	0.0829407	-0.501559	0.30402	0.58233	0.998189
Sup	-0.0903884	0.245201	0.303015	0.582954	0.998189
hsa-miR-668-3p	0.119879	-1.34596	0.301669	0.58379	0.998189
RN7SL674P:misc_RNA	-0.119474	3.94371	0.301198	0.584084	0.998189
hsa-miR-129-5p	0.0639901	0.594131	0.300395	0.584585	0.998189
hsa-miR-889-3p	-0.0971029	4.04236	0.297244	0.58656	0.998189
hsa-miR-3920	-0.079206	-0.350695	0.295585	0.587605	0.998189
RNY4P25:misc_RNA	0.102156	6.85512	0.291738	0.590043	0.998189
RMRP:ribozyme	0.0714959	-0.0893582	0.289326	0.591583	0.998189
SNORD26:snoRNA	0.0710917	3.11665	0.288816	0.591909	0.998189
hsa-miR-501-5p	-0.0804928	0.214869	0.287516	0.592743	0.998189
TINAG:lncRNA	-0.0690719	-0.260538	0.287302	0.59288	0.998189
hsa-miR-487a-3p	-0.10258	0.249342	0.287187	0.592954	0.998189
hsa-miR-676-3p	-0.0988623	-1.2456	0.287134	0.592989	0.998189
Ala	0.0559038	6.37813	0.283942	0.595049	0.998189
hsa-miR-4677-3p	-0.0492383	0.659815	0.282835	0.595766	0.998189
CTC:lncRNA	0.0441821	1.37145	0.282144	0.596216	0.998189
hsa-miR-370-3p	-0.0938286	8.47119	0.281918	0.596363	0.998189
hsa-miR-3690	0.133796	-1.35166	0.278586	0.598539	0.998189
hsa-miR-361-3p	-0.0248941	7.755	0.27767	0.59914	0.998189
hsa-miR-4742-5p	-0.0706877	0.471311	0.273703	0.601759	0.998189
hsa-miR-369-5p	-0.0864871	3.92007	0.270733	0.603735	0.998189
hsa-miR-5698	0.141381	-2.11339	0.269609	0.604487	0.998189
hsa-miR-5695	-0.101084	0.446612	0.268866	0.604984	0.998189
hsa-miR-339-5p	-0.0483498	6.57986	0.268634	0.60514	0.998189
hsa-miR-135a-3p	-0.0949984	-0.845445	0.268516	0.605219	0.998189
hsa-miR-136-3p	-0.0772553	3.10969	0.267865	0.605657	0.998189
SNORD101:snoRNA	0.126127	-1.33617	0.266717	0.60643	0.998189
DICER1:lncRNA	0.0966836	-0.874098	0.487538	0.607131	0.998189
hsa-miR-191-5p	-0.0289534	11.8503	0.262882	0.609027	0.998189
hsa-miR-1284	-0.0462169	1.20852	0.260227	0.610839	0.998189
hsa-miR-206	-0.0955378	4.9338	0.257923	0.612421	0.998189
hsa-miR-134-5p	-0.082039	6.69693	0.255608	0.61402	0.998189
RN7SL128P:misc_RNA	0.0448677	0.180828	0.251784	0.61668	0.998189
hsa_circ_001757	-0.10111	-1.34152	0.25137	0.616969	0.998189
RNY4P13:misc_RNA	0.0510868	1.72223	0.250858	0.617328	0.998189
hsa-miR-337-5p	-0.0916254	-0.19996	0.249774	0.618088	0.998189
hsa-miR-202-5p	-0.0967706	-0.870813	0.24919	0.618499	0.998189
hsa-miR-4435	-0.0489643	1.33426	0.243644	0.622428	0.998189
RNY4P30:misc_RNA	-0.0948759	5.41283	0.243096	0.62282	0.998189
hsa-miR-19a-3p	-0.0444639	6.22142	0.241623	0.623875	0.998189
hsa-miR-579-5p	-0.0745649	-0.317102	0.240151	0.624932	0.998189
hsa-miR-1288-3p	-0.0788049	-1.02951	0.239928	0.625093	0.998189
hsa-miR-10b-5p	-0.0528843	9.89067	0.239179	0.625633	0.998189
hsa-miR-147b	-0.0701503	0.383089	0.239077	0.625707	0.998189
hsa_piR_015254|gb|DQ590835|Homo_sapiens:3:114834325:114834352:Plus	-0.0662671	-0.222494	0.236004	0.627934	0.998189
hsa-miR-6859-5p	0.0641824	-0.0310481	0.23526	0.628476	0.998189
hsa-miR-4772-5p	-0.0940268	-1.30652	0.235084	0.628604	0.998189
hsa-miR-483-3p	-0.0862518	0.925314	0.231142	0.631495	0.998189
hsa-miR-760	0.0422	3.11954	0.23063	0.631873	0.998189
hsa-miR-7854-3p	-0.0825888	1.28319	0.230149	0.632228	0.998189
hsa-miR-222-3p	0.0393616	10.1422	0.229503	0.632706	0.998189
hsa-miR-132-3p	0.0291563	2.5213	0.229027	0.633059	0.998189
hsa-miR-1278	-0.0537869	2.74766	0.225669	0.63556	0.998189
SNORD6:snoRNA	-0.0758757	2.32326	0.224877	0.636153	0.998189
hsa-miR-365a-3p|hsa-miR-365b-3p	-0.0944435	1.74083	0.223963	0.636839	0.998189
hsa-miR-628-3p	-0.0280594	4.87015	0.223646	0.637078	0.998189
hsa-miR-1299	-0.149891	2.06945	0.223395	0.637266	0.998189
hsa-miR-320d	-0.0419804	3.5944	0.221129	0.638978	0.998189
hsa-miR-376a-3p	-0.0862758	1.77316	0.219556	0.640172	0.998189
RNA5SP263:rRNA_pseudogene	-0.120714	-1.25335	0.219061	0.640549	0.998189
hsa-miR-610	-0.0659199	-0.0228519	0.213493	0.644824	0.998189
hsa-miR-139-5p	0.0436434	7.41634	0.212872	0.645305	0.998189
RNY4P29:misc_RNA	-0.0867299	5.4567	0.208449	0.648756	0.998189
hsa-miR-6513-3p	0.0460725	0.780461	0.208377	0.648813	0.998189
PROSER2:lncRNA	0.0782162	-0.887929	0.20756	0.649455	0.998189
hsa-miR-3176	-0.0893112	-0.612524	0.207414	0.64957	0.998189
SNORD50B:snoRNA	0.0832224	1.51882	0.207225	0.649719	0.998189
hsa-miR-130b-5p	0.0685355	4.86223	0.206927	0.649954	0.998189
TUSC7:lncRNA	0.0965588	-0.756983	0.205572	0.651024	0.998189
SNORD118:snoRNA	-0.0566337	0.839061	0.205429	0.651138	0.998189
hsa-miR-1197	0.0833356	0.549362	0.204844	0.651602	0.998189
hsa_circ_000782	0.0749901	-0.695144	0.20447	0.651898	0.998189
hsa-miR-486-3p	0.0593646	7.666	0.204403	0.651952	0.998189
hsa-miR-548ap-5p|hsa-miR-548j-5p	0.0614858	3.11142	0.201447	0.654311	0.998189
PWAR5:TEC	-0.081083	-1.21058	0.199501	0.655875	0.998189
ENSG10010139459.1:snoRNA	0.0594662	-0.761326	0.22382	0.656646	0.998189
hsa-miR-339-3p	-0.0265336	5.24105	0.197578	0.65743	0.998189
RNY4P16:misc_RNA	-0.0834429	5.72433	0.195874	0.658816	0.998189
hsa-miR-92a-1-5p	-0.0765716	0.45365	0.639961	0.660824	0.998189
hsa-miR-618	0.0729063	1.1999	0.192891	0.661258	0.998189
hsa-miR-16-2-3p	-0.0541914	10.1513	0.192289	0.661754	0.998189
hsa-miR-3161	-0.184146	-0.419069	0.191804	0.662154	0.998189
RN7SL685P:misc_RNA	-0.0987777	-0.666044	0.191504	0.662402	0.998189
hsa-miR-6868-3p	-0.103467	0.502663	0.188896	0.664565	0.998189
hsa_piR_017033|gb|DQ593538|Homo_sapiens:20:17891355:17891384:Minus	0.0653582	1.02975	0.188844	0.664609	0.998189
hsa-miR-370-5p	-0.0948967	-0.819517	0.186734	0.666373	0.998189
hsa-miR-6783-3p	-0.0719503	-0.939819	0.186566	0.666514	0.998189
hsa-miR-25-3p	0.0546981	11.0472	0.186457	0.666605	0.998189
hsa-miR-381-3p	-0.0690104	7.47251	0.18468	0.668101	0.998189
hsa-miR-323a-5p	0.0934235	-0.697277	0.180154	0.67195	0.998189
U2:snRNA	0.0536297	7.64122	0.178004	0.673799	0.998189
RNY4P7:misc_RNA	-0.036686	17.0616	0.176985	0.67468	0.998189
RNY4P28:misc_RNA	-0.036855	6.92336	0.176867	0.674782	0.998189
DACT3:lncRNA	-0.107961	-1.26727	0.176443	0.675149	0.998189
hsa-miR-106a-5p	-0.0463797	6.94827	0.174863	0.676523	0.998189
hsa-miR-548aq-3p	-0.041457	0.495524	0.174676	0.676686	0.998189
hsa-miR-374c-5p	-0.0375474	0.774667	0.22505	0.679791	0.998189
hsa-miR-598-3p	-0.0496886	2.97336	0.169398	0.681332	0.998189
RNY4P3:misc_RNA	-0.0378648	8.35212	0.168499	0.682132	0.998189
TMED2:lncRNA	0.0870671	-1.17024	0.167594	0.68294	0.998189
hsa-miR-1273h-3p	0.0440576	4.06946	0.166295	0.684104	0.998189
hsa-miR-125b-1-3p	-0.0580431	-0.218284	0.165107	0.685173	0.998189
VTRNA3:misc_RNA	0.0641398	-1.1248	0.164144	0.686043	0.998189
hsa-miR-3146	-0.0795148	-1.28294	0.163886	0.686276	0.998189
hsa-miR-16-1-3p	-0.0666077	-0.838285	0.163693	0.686451	0.998189
SILC1:lncRNA	0.0741812	0.684824	0.163639	0.6865	0.998189
hsa-miR-548av-3p	-0.033711	2.38348	0.16349	0.686635	0.998189
DM1:lncRNA	-0.0580926	0.298853	0.163452	0.686669	0.998189
RN7SL711P:misc_RNA	-0.0949371	-0.532444	0.162789	0.687272	0.998189
hsa-miR-1294	-0.0538581	2.14696	0.162559	0.687481	0.998189
hsa-miR-21-3p	-0.03792	2.33454	0.160704	0.689174	0.998189
hsa_circ_001621	-0.0574428	-1.2719	0.160698	0.68918	0.998189
SNORA46:snoRNA	-0.061402	-1.17676	0.160691	0.689186	0.998189
RN7SL5P:misc_RNA	-0.0886135	4.28394	0.160516	0.689347	0.998189
hsa-miR-6750-5p	0.100858	-1.48023	0.158521	0.691182	0.998189
SNORA56:snoRNA	0.0360457	0.660576	0.158092	0.691578	0.998189
hsa-miR-3605-3p	0.0497463	0.530784	0.157967	0.691694	0.998189
hsa-miR-22-3p	-0.028868	10.671	0.157913	0.691744	0.998189
hsa-miR-377-3p	-0.0644272	0.927776	0.157575	0.692057	0.998189
hsa-miR-1254	-0.0448295	0.563261	0.156162	0.69337	0.998189
RN7SL1:misc_RNA	-0.0584051	5.23457	0.155489	0.693998	0.998189
hsa-miR-616-5p	-0.0682122	-1.17568	0.15529	0.694184	0.998189
hsa-miR-548l	-0.054851	0.598895	0.155011	0.694444	0.998189
RNY1P5:misc_RNA	-0.0545922	0.0382059	0.266866	0.694787	0.998189
hsa_piR_017791|gb|DQ594556|Homo_sapiens:11:74789084:74789113:Plus	0.0570962	0.751218	0.153566	0.6958	0.998189
hsa-miR-664a-5p	-0.0247669	5.16639	0.153492	0.695869	0.998189
hsa-miR-6843-3p	-0.0461231	1.12085	0.152837	0.696486	0.998189
hsa-miR-4746-5p	-0.0356484	1.78037	0.152762	0.696556	0.998189
hsa-miR-4286	0.0744659	1.42228	0.152185	0.697102	0.998189
GS1:lncRNA	0.0609896	-1.27306	0.151605	0.69765	0.998189
hsa-miR-182-5p	-0.0595524	8.35123	0.151095	0.698134	0.998189
RNA5SP451:rRNA_pseudogene	-0.115056	-2.17093	0.150954	0.698268	0.998189
hsa-miR-30b-3p	0.0278751	2.05126	0.15007	0.699109	0.998189
hsa-miR-937-3p	-0.0528513	-0.938699	0.149512	0.699641	0.998189
hsa-miR-548q	-0.0564565	-0.963405	0.148866	0.700259	0.998189
LINC01442:lncRNA	0.0740489	0.198693	0.14853	0.700581	0.998189
hsa-miR-1273h-5p	0.0492008	1.7176	0.148456	0.700652	0.998189
hsa_piR_012753|gb|DQ587269|Homo_sapiens:2:232029453:232029478:Minus	-0.0545878	0.456734	0.14605	0.70297	0.998189
Y_RNA:misc_RNA	-0.0331482	17.151	0.146002	0.703017	0.998189
hsa-mir-151b	-0.0969971	-1.38316	0.145437	0.703564	0.998189
hsa-miR-146b-5p	-0.0236816	10.1271	0.145124	0.703868	0.998189
hsa-let-7f-5p	-0.036454	13.6608	0.144998	0.70399	0.998189
hsa-miR-3128	-0.0687365	-0.984825	0.143811	0.705147	0.998189
hsa-miR-7976	-0.0555432	3.0694	0.143799	0.705159	0.998189
hsa-let-7d-5p	-0.0307407	11.0454	0.143538	0.705413	0.998189
hsa-miR-1228-5p	-0.0681521	-0.695023	0.142897	0.706041	0.998189
hsa-miR-431-5p	-0.0680191	2.93297	0.142774	0.706162	0.998189
hsa-miR-885-3p	-0.0718537	0.774295	0.142563	0.706369	0.998189
RNY4P19:misc_RNA	0.0395134	1.449	0.142288	0.706638	0.998189
hsa-miR-744-5p	-0.029583	9.34107	0.142044	0.706878	0.998189
hsa-miR-3939	-0.0712974	-1.33555	0.14094	0.707967	0.998189
hsa_circ_001119	0.0641004	-1.14728	0.140001	0.708896	0.998189
hsa-miR-493-3p	-0.0654499	6.1594	0.139937	0.70896	0.998189
hsa_piR_001152|gb|DQ571500|Homo_sapiens:2:206734890:206734919:Plus	0.0734734	-0.166886	0.139857	0.709039	0.998189
hsa-miR-4645-3p	-0.0498688	-0.189011	0.139722	0.709173	0.998189
hsa-miR-146b-3p	-0.0262233	2.25168	0.139702	0.709193	0.998189
RNY4P36:misc_RNA	0.0490361	-0.431985	0.13594	0.712958	0.998189
hsa-miR-3173-3p	-0.076892	-1.43523	0.135387	0.713516	0.998189
hsa-miR-574-3p	-0.0317514	4.01906	0.13478	0.71413	0.998189
hsa-miR-382-3p	-0.0579066	3.64896	0.133988	0.714935	0.998189
hsa-miR-624-5p	-0.0587403	1.44045	0.132297	0.716659	0.998189
hsa-miR-146a-3p	-0.119265	1.01319	0.131793	0.717176	0.998189
hsa_piR_001207|gb|DQ571591|Homo_sapiens:16:88155360:88155385:Plus	-0.0512345	0.134317	0.129544	0.719496	0.998189
hsa_circ_001634	0.0540985	-1.07928	0.128821	0.720246	0.998189
RNA5SP336:rRNA_pseudogene	0.120181	-2.76118	0.128133	0.720963	0.998189
hsa-miR-125a-5p	0.0419404	8.45364	0.127846	0.721262	0.998189
ZBED3:lncRNA	0.0660521	-1.37487	0.126896	0.722256	0.998189
hsa-miR-223-5p	-0.0228922	8.58783	0.126561	0.722608	0.998189
hsa-miR-532-3p	-0.0509171	2.0054	0.126066	0.723128	0.998189
hsa-miR-139-3p	0.0382458	4.76332	0.124946	0.72431	0.998189
hsa-miR-296-5p	-0.0548095	1.62484	0.124885	0.724375	0.998189
hsa-miR-3913-5p	-0.0455513	1.62579	0.123677	0.725656	0.998189
hsa-miR-5010-3p	0.0357585	1.34075	0.123314	0.726042	0.998189
hsa-miR-338-3p	0.047116	0.0334913	0.122774	0.726618	0.998189
hsa-miR-1255a	0.0655054	1.61318	0.122583	0.726822	0.998189
RNU4:snRNA	-0.0430163	-0.357361	0.120915	0.728612	0.998189
SNORD51:snoRNA	0.0717024	-0.418457	0.116433	0.733492	0.998189
hsa-miR-2115-3p	-0.0615723	-0.626949	0.115542	0.734475	0.998189
hsa-miR-152-5p	0.0906386	-0.923884	0.400852	0.734693	0.998189
Phe	0.0558912	5.94374	0.114921	0.735163	0.998189
hsa-miR-3174	-0.037576	-0.047366	0.114253	0.735904	0.998189
hsa-miR-4668-5p	-0.0803913	-1.59012	0.114227	0.735933	0.998189
hsa-miR-3613-3p	0.0561102	0.125531	0.114029	0.736154	0.998189
hsa-miR-340-5p	-0.0315263	8.76825	0.11225	0.738142	0.998189
POLG:lncRNA	0.076717	0.208128	0.112233	0.738163	0.998189
SNORD24:snoRNA	-0.0665071	-0.556023	0.1118	0.738649	0.998189
hsa-miR-1185-2-3p	-0.0571591	0.490036	0.111758	0.738696	0.998189
hsa-miR-223-3p	-0.0465003	9.69256	0.11138	0.739122	0.998189
hsa-miR-548am-5p|hsa-miR-548au-5p|hsa-miR-548c-5p|hsa-miR-548o-5p	0.0482407	-1.27988	0.110947	0.739611	0.998189
hsa-miR-2115-5p	-0.0562708	-0.554866	0.110653	0.739943	0.998189
hsa-miR-6764-5p	-0.0558448	-1.17945	0.108994	0.74183	0.998189
hsa-miR-539-5p	-0.0736756	-0.00213768	0.108114	0.742836	0.998189
hsa-miR-1185-1-3p	-0.0511263	3.22832	0.107856	0.743132	0.998189
hsa-miR-4473	-0.0353567	1.01786	0.105444	0.74592	0.998189
DKFZP434A062:lncRNA	-0.102913	-0.975742	0.105053	0.746375	0.998189
hsa-miR-495-3p	-0.0500111	6.08057	0.104927	0.746521	0.998189
hsa_piR_020813|gb|DQ598646|Homo_sapiens:1:31213600:31213629:Minus	0.0537906	0.0614703	0.10323	0.748509	0.998189
hsa-miR-320a	-0.0200146	12.0078	0.102876	0.748926	0.998189
hsa-miR-556-3p	-0.0375249	1.11927	0.102197	0.749728	0.998189
SNORD20:snoRNA	0.0485366	2.57827	0.0985131	0.75413	0.998189
hsa-miR-2110	0.026444	5.44436	0.0976857	0.755131	0.998189
hsa-miR-4446-3p	0.0367112	4.67294	0.0963044	0.756813	0.998189
hsa-miR-1260b	0.0391131	1.23073	0.093733	0.759979	0.998189
hsa-miR-181a-5p	0.0241455	8.62335	0.0933068	0.760509	0.998189
hsa-miR-485-3p	0.0618406	3.63534	0.0932354	0.760597	0.998189
RN7SL300P:misc_RNA	0.03913	-0.721742	0.138461	0.76061	0.998189
RNY4P10:misc_RNA	-0.0270725	17.1316	0.0914341	0.76285	0.998189
hsa-miR-216b-5p	0.0711734	0.689997	0.0910339	0.763354	0.998189
hsa-miR-1301-3p	0.0257025	6.31084	0.0895108	0.765283	0.998189
hsa-miR-509-3-5p	-0.0529487	-0.964019	0.0891462	0.765747	0.998189
HULC:lncRNA	0.131399	-1.45034	0.700441	0.767581	0.998189
hsa-miR-3688-3p	-0.0532148	1.00926	0.0873035	0.76811	0.998189
hsa-miR-31-5p	0.0594438	-0.764182	0.0864338	0.769235	0.998189
SNORD93:snoRNA	-0.0489785	-0.976648	0.0863106	0.769395	0.998189
CH17:lncRNA	0.0717593	1.42196	1.04099	0.769948	0.998189
hsa-let-7e-3p	0.0382241	0.5436	0.0847881	0.77138	0.998189
VTRNA1:misc_RNA	0.0583187	8.68634	0.0843018	0.772018	0.998189
hsa-miR-450a-2-3p	-0.045727	-0.527295	0.0835233	0.773044	0.998189
GAS5:lncRNA	0.0426512	4.5826	0.082815	0.773982	0.998189
hsa-miR-7110-3p	-0.0575365	0.211441	0.0826923	0.774144	0.998189
hsa-miR-4470	-0.0376076	-0.433211	0.081527	0.775698	0.998189
hsa-miR-485-5p	0.0428316	4.13711	0.0809646	0.776452	0.998189
RNY4:misc_RNA	-0.0254178	17.1415	0.0803137	0.777328	0.998189
hsa-miR-379-3p	-0.0488156	3.20308	0.079467	0.778474	0.998189
hsa-miR-221-5p	0.0271876	4.43749	0.0789581	0.779166	0.998189
SNORD81:snoRNA	0.0435087	2.02508	0.0783807	0.779954	0.998189
SNORD3E:snoRNA	-0.029978	-0.455648	0.0772487	0.781507	0.998189
ENSG10010137825.1:snoRNA	-0.029977	-0.455667	0.0772468	0.78151	0.998189
RNY4P17:misc_RNA	0.0308373	12.6429	0.0769328	0.781943	0.998189
hsa-miR-182-3p	-0.0620077	-1.30707	0.0760331	0.78319	0.998189
TSPOAP1:lncRNA	0.045286	-1.06172	0.0756646	0.783702	0.998189
SOX5:lncRNA	-0.0532816	-0.261547	0.0754999	0.783932	0.998189
hsa-miR-873-5p	0.0532288	0.597722	0.075098	0.784493	0.998189
SNORA32:snoRNA	0.033754	-0.33429	0.0745297	0.78529	0.998189
hsa-miR-410-3p	-0.0443428	3.66855	0.0734284	0.786844	0.998189
LINC02232:lncRNA	0.0516813	-0.562611	0.0709191	0.79043	0.998189
hsa-miR-342-5p	0.0251602	5.70563	0.0703022	0.791322	0.998189
PCAT19:lncRNA	-0.0816279	0.571901	0.069782	0.792077	0.998189
hsa-miR-181b-5p	-0.0236058	5.32749	0.0686246	0.793769	0.998189
hsa-miR-6805-5p	0.0626122	-1.24111	0.068188	0.794411	0.998189
RNY1P12:misc_RNA	-0.0189533	1.09276	0.0675137	0.795407	0.998189
hsa-miR-483-5p	0.0456811	2.97165	0.0673909	0.795589	0.998189
hsa-miR-7706	-0.0321845	3.18379	0.0668534	0.796388	0.998189
hsa-miR-769-5p	-0.0169448	4.02224	0.0665801	0.796795	0.998189
hsa-miR-299-5p	-0.0635413	-1.46711	0.0665368	0.79686	0.998189
hsa-miR-505-5p	-0.0189997	4.48371	0.0642438	0.800315	0.998189
hsa-miR-376c-3p	-0.0463811	1.6115	0.0639491	0.800764	0.998189
RNY4P6:misc_RNA	0.0349774	8.01035	0.0626028	0.802828	0.998189
hsa-miR-378g	-0.0245569	0.58186	0.0623196	0.803265	0.998189
RNY4P24:misc_RNA	-0.0217417	7.29017	0.0622375	0.803392	0.998189
hsa-miR-382-5p	-0.0402712	6.1403	0.0618511	0.803991	0.998189
hsa-let-7f-1-3p	-0.0163609	3.47157	0.0616194	0.80435	0.998189
hsa-miR-766-5p	-0.0218434	3.43288	0.0614288	0.804647	0.998189
SNORD18A:snoRNA	0.0479315	-0.058255	0.0610938	0.80517	0.998189
hsa-miR-151b	-0.0204475	3.39698	0.060935	0.805418	0.998189
hsa-miR-4659a-3p	-0.0296154	1.62447	0.0606681	0.805836	0.998189
hsa-miR-4525	0.0688773	-1.5627	0.0606623	0.805845	0.998189
hsa-miR-127-3p	0.0404273	8.33677	0.0599366	0.806986	0.998189
hsa-miR-200c-3p	0.0177432	5.2598	0.0588839	0.808655	0.998189
hsa-miR-6803-3p	-0.0496263	-0.724786	0.0587425	0.808881	0.998189
hsa-miR-548ab	-0.0428421	-1.16863	0.0915601	0.80894	0.998189
hsa-miR-3188	0.0494978	-0.576592	0.0581605	0.809811	0.998189
hsa-miR-3940-3p	-0.0465266	-0.649255	0.0576725	0.810596	0.998189
hsa-miR-574-5p	-0.0191207	4.76975	0.0573075	0.811185	0.998189
hsa-miR-411-3p	-0.0401702	4.15259	0.0569421	0.811776	0.998189
SNORA50A:snoRNA	-0.044254	-1.17679	0.0557261	0.813759	0.998189
hsa-miR-99b-5p	0.030518	8.56419	0.0553874	0.814315	0.998189
hsa-miR-20b-5p	-0.0328711	5.57081	0.0544336	0.815892	0.998189
hsa-miR-26a-2-3p	0.0208644	0.914235	0.0543316	0.816061	0.998189
SNORD71:snoRNA	0.0473336	-0.959103	0.0527648	0.818685	0.998189
hsa-miR-6810-5p	0.0402589	-1.09941	0.0526658	0.818852	0.998189
hsa-miR-409-3p	0.0395558	8.2404	0.0518297	0.820271	0.998189
hsa-miR-93-5p	-0.0251501	8.22373	0.0512005	0.821347	0.998189
hsa-miR-4504	0.0385808	0.641944	0.0506331	0.822323	0.998189
hsa-miR-1908-5p	0.0182833	4.5968	0.0502866	0.822921	0.998189
hsa-let-7b-3p	-0.0180735	4.18154	0.0499094	0.823576	0.998189
hsa-miR-3928-3p	0.0203996	1.44702	0.0497609	0.823834	0.998189
SEMA6A:lncRNA	0.0462614	-1.29241	0.0495571	0.824189	0.998189
RN7SL43P:misc_RNA	0.0269033	-0.672143	0.0651124	0.825594	0.998189
SNORA61:snoRNA	0.0390948	-1.08682	0.0486443	0.825789	0.998189
RNU12:snRNA	-0.0207385	4.29112	0.0482552	0.826476	0.998189
hsa-miR-487b-5p	0.0528174	-1.38515	0.0477647	0.827346	0.998189
hsa-miR-6852-5p	-0.0220342	3.40335	0.0476833	0.827491	0.998189
hsa-miR-214-3p	0.028752	0.780439	0.0473828	0.828027	0.998189
hsa-miR-1229-3p	0.0337111	0.107028	0.0465848	0.829458	0.998189
hsa-miR-6808-3p	-0.0349054	-1.10387	0.0463943	0.829802	0.998189
hsa-miR-3190-3p	-0.0342488	-0.318266	0.0817328	0.830028	0.998189
LINC01707:lncRNA	-0.0452698	-1.31521	0.0458143	0.830853	0.998189
SCARNA16:scaRNA	0.0364469	-0.546217	0.0454326	0.831548	0.998189
RNY5:lncRNA	-0.0183479	10.9985	0.0444396	0.833372	0.998189
SNORD42A:snoRNA	0.0392393	5.23749	0.043641	0.834854	0.998189
hsa-miR-362-5p	-0.0319979	0.287349	0.0436289	0.834876	0.998189
hsa-miR-433-3p	0.0374704	5.23047	0.0435992	0.834932	0.998189
hsa-miR-23a-5p	0.0206395	1.4602	0.0425526	0.836896	0.998189
hsa-miR-329-3p	-0.0336558	4.00828	0.0425296	0.83694	0.998189
hsa-miR-20a-3p	0.0314905	-0.660982	0.0422545	0.83746	0.998189
TRBV11:lncRNA	-0.0378418	5.36376	0.0420436	0.837861	0.998189
ZNF436:lncRNA	-0.017085	9.94721	0.0412174	0.83944	0.998189
hsa-miR-941	-0.0172898	6.4483	0.0406137	0.840604	0.998189
NR2F1:lncRNA	0.0326762	-0.889988	0.0402379	0.841333	0.998189
Vault:misc_RNA	-0.028363	2.82566	0.0400373	0.841724	0.998189
Gln	-0.0129267	5.41123	0.0391633	0.843438	0.998189
LINC01962:lncRNA	-0.0406259	-0.474573	0.0389329	0.843893	0.998189
hsa-miR-3909	-0.0220746	1.21917	0.0385474	0.844658	0.998189
VTRNA2:vault_RNA	-0.0278041	2.82507	0.0384458	0.84486	0.998189
hsa-miR-4775	0.0402227	-1.24007	0.0378802	0.845991	0.998189
hsa-miR-1250-5p	-0.0244523	1.01885	0.0372573	0.847247	0.998189
hsa-miR-501-3p	0.0243697	5.66606	0.0371745	0.847414	0.998189
hsa-miR-337-3p	-0.0334209	2.84491	0.0371597	0.847444	0.998189
hsa-miR-5586-5p	-0.0386698	-1.1507	0.0368748	0.848023	0.998189
Ser	0.0229337	5.93711	0.0362116	0.849379	0.998189
hsa-miR-301b-3p	-0.0244332	0.247511	0.035199	0.851475	0.998189
hsa-miR-217	-0.0437508	-0.132209	0.0350699	0.851745	0.998189
SNORA77B:snoRNA	-0.0254745	-0.707142	0.0349512	0.851993	0.998189
SNORD61:snoRNA	0.0399463	-1.21501	0.0349313	0.852034	0.998189
hsa-miR-194-3p	0.0344282	-0.860535	0.0348402	0.852225	0.998189
hsa-miR-3200-3p	-0.0429286	-0.511882	0.0347289	0.852459	0.998189
RN7SL795P:misc_RNA	-0.0211933	-0.518311	0.0344008	0.853149	0.998189
THCAT155:lncRNA	0.0676733	-2.70844	0.0580044	0.853566	0.998189
RNU12:lncRNA	-0.0172221	4.29397	0.0337498	0.854529	0.998189
hsa-miR-2355-5p	0.0325675	-0.637598	0.0335156	0.855029	0.998189
hsa-miR-3065-5p	-0.0360439	-0.916489	0.0332464	0.855606	0.998189
hsa-miR-1246	0.0245799	3.57232	0.0327976	0.856573	0.998189
hsa-let-7e-5p	0.0264705	7.44967	0.0324404	0.857348	0.998189
SNORD100:snoRNA	0.028783	0.263562	0.0320814	0.858131	0.998189
hsa-miR-6818-5p	-0.0233743	-0.812785	0.0320552	0.858188	0.998189
hsa-miR-199b-5p	-0.0141333	3.86138	0.0320521	0.858195	0.998189
hsa-miR-6806-3p	0.0327262	-0.730822	0.0316786	0.859015	0.998189
SNORD25:snoRNA	0.0316652	1.71454	0.0315582	0.85928	0.998189
hsa-miR-548o-3p	-0.036329	-1.17695	0.0311038	0.860287	0.998189
hsa_piR_010791|gb|DQ584559|Homo_sapiens:7:100511976:100512004:Plus	0.0262633	0.226766	0.0300965	0.862544	0.998189
SNORD38A:snoRNA	0.0297537	-0.446556	0.0296532	0.86355	0.998189
hsa-miR-4489	-0.0388573	-1.46186	0.029615	0.863637	0.998189
hsa-miR-338-5p	0.0130861	4.55479	0.0290246	0.86499	0.998189
hsa-miR-1255b-5p	-0.0281616	2.85292	0.0272379	0.869173	0.998189
SNORD3D:snoRNA	0.0197261	3.17076	0.0270417	0.86964	0.998189
hsa_circ_000554	0.0404677	-0.696997	0.0265662	0.870781	0.998189
hsa-let-7a-5p	-0.0136312	13.073	0.0262753	0.871484	0.998189
hsa-miR-1976	-0.0168373	1.5038	0.0259774	0.872208	0.998189
hsa-miR-654-3p	-0.0253161	6.79701	0.0259377	0.872305	0.998189
hsa-miR-191-3p	0.0132308	2.64563	0.0257819	0.872686	0.998189
hsa-miR-487a-5p	-0.0262333	1.37051	0.0251698	0.874194	0.998189
hsa-miR-4511	-0.0236505	0.222607	0.025003	0.874608	0.998189
RP11:lncRNA	-0.0345527	10.1401	0.0249462	0.874749	0.998189
hsa-miR-320b	0.0108264	7.7181	0.0242515	0.876491	0.998189
RNY4P27:misc_RNA	-0.0135014	10.976	0.0239165	0.87734	0.998189
hsa-miR-5001-3p	-0.0261029	-0.529431	0.0238492	0.877511	0.998189
hsa-miR-432-5p	0.028028	6.37255	0.0233943	0.878676	0.998189
LINC00271:lncRNA	0.0338981	1.41687	0.0228776	0.880013	0.998189
LLNLR:lncRNA	0.0225111	-0.430318	0.0227203	0.880423	0.998189
hsa-miR-548ag	-0.0173419	1.41742	0.0218139	0.882815	0.998189
hsa-miR-500b-3p	-0.0246071	-1.13255	0.0217006	0.883117	0.998189
hsa-miR-30c-5p	0.0112349	9.23029	0.0216193	0.883335	0.998189
hsa-miR-3157-3p	-0.0210305	-0.216009	0.0210446	0.884885	0.998189
hsa_circ_000705	-0.034111	-2.41278	0.0201285	0.887401	0.998189
hsa-miR-21-5p	-0.00963034	13.796	0.0200605	0.88759	0.998189
hsa-miR-6819-3p	0.0207119	-0.549824	0.0194768	0.889226	0.998189
hsa-miR-3115	0.023105	-1.1203	0.0190118	0.890548	0.998189
LINC00707:lncRNA	0.032719	-1.29414	0.0189451	0.890739	0.998189
RNY3:misc_RNA	-0.0155314	8.0738	0.0188642	0.890971	0.998189
SNORD73A:snoRNA	0.024942	0.951726	0.0185495	0.891879	0.998189
hsa-miR-149-5p	0.0287644	-1.31728	0.0179393	0.893661	0.998189
hsa-miR-9-5p	-0.0194607	2.39535	0.0178844	0.893823	0.998189
hsa-miR-3620-5p	0.028797	-1.28873	0.0177198	0.89431	0.998189
hsa-miR-323b-3p	-0.0236424	4.84769	0.0176605	0.894486	0.998189
hsa-miR-4738-3p	0.0161707	-0.210434	0.0174401	0.895142	0.998189
LINC01356:lncRNA	0.0331787	-2.08513	0.0173109	0.895529	0.998189
hsa-mir-30c-2	-0.0369519	0.881633	0.0169953	0.89648	0.998189
hsa-miR-23b-3p	-0.0162209	6.71587	0.0168889	0.896803	0.998189
hsa-miR-197-5p	-0.0287374	-1.37753	0.0166149	0.897639	0.998189
hsa-miR-504-5p	-0.0159952	0.617379	0.0163165	0.898558	0.998189
hsa-miR-548ah-3p|hsa-miR-548av-3p	0.0104287	1.14425	0.015816	0.900117	0.998189
RPPH1:ribozyme	-0.0142537	1.42032	0.0157737	0.90025	0.998189
hsa-miR-3135a	0.0224303	-0.509804	0.015315	0.901703	0.998189
RNY4P20:misc_RNA	-0.00940126	14.551	0.0151427	0.902255	0.998189
MUC20:lncRNA	0.0352283	-1.11458	0.0535233	0.902964	0.998189
hsa-miR-3605-5p	0.0147074	1.01169	0.0148923	0.903062	0.998189
SCARNA14:scaRNA	-0.0277247	-1.45229	0.0148266	0.903275	0.998189
hsa-miR-490-3p	-0.0233087	-0.732442	0.0131501	0.908882	0.998189
hsa-miR-4732-5p	0.0214154	3.73124	0.0130056	0.909382	0.998189
hsa-miR-584-3p	-0.0227936	-1.39937	0.0128308	0.909991	0.998189
RNY4P9:misc_RNA	-0.0124075	7.26249	0.0126316	0.910689	0.998189
hsa-miR-199a-3p|hsa-miR-199b-3p	0.0139044	10.5157	0.0122731	0.91196	0.998189
hsa-miR-636	-0.0206584	-0.308692	0.0122394	0.912081	0.998189
hsa-miR-340-3p	-0.0119967	6.27614	0.0121626	0.912356	0.998189
RN7SL2:misc_RNA	0.0156549	5.08795	0.0120305	0.912831	0.998189
hsa-miR-6735-5p	0.0138979	-0.565467	0.0119732	0.913038	0.998189
RNU2:snRNA	0.0137714	7.55406	0.0119328	0.913184	0.998189
hsa-miR-4685-3p	-0.0186122	-0.337723	0.0119222	0.913223	0.998189
SNORA25:snoRNA	0.0261702	-1.30592	0.0117226	0.913949	0.998189
hsa-miR-6842-5p	-0.0109189	0.956543	0.0115824	0.914464	0.998189
hsa-miR-671-3p	0.0140851	4.70233	0.0113478	0.915331	0.998189
hsa-miR-6511b-3p	0.0174897	-0.653102	0.0113218	0.915428	0.998189
hsa-miR-3180|hsa-miR-3180-3p	0.0158344	-0.580733	0.0113165	0.915447	0.998189
hsa_circ_002136	0.0291028	-1.17085	0.0453636	0.920371	0.998189
hsa-miR-548j-5p	-0.0164091	0.858385	0.0100325	0.920372	0.998189
hsa-miR-6516-3p	-0.0677832	0.128574	0.434537	0.92154	0.998189
hsa-miR-1306-3p	0.00822843	1.61929	0.00967562	0.921796	0.998189
hsa-miR-183-3p	0.0268269	-1.20253	0.00948484	0.922568	0.998189
hsa_piR_001042|gb|DQ571335|Homo_sapiens:11:93104320:93104349:Minus	0.0201834	-1.13719	0.00946989	0.922629	0.998189
hsa-miR-589-5p	0.00896978	3.48927	0.00946863	0.922634	0.998189
hsa_piR_019420|gb|DQ596670|Homo_sapiens:2:101255914:101255940:Minus	-0.0127848	5.76977	0.00945925	0.922672	0.998189
DNM3OS:lncRNA	-0.0148054	1.78917	0.0092774	0.923417	0.998189
RN7SL308P:misc_RNA	-0.00986137	-0.964733	0.00877094	0.92553	0.998189
CACNA2D1:lncRNA	-0.0104571	1.05094	0.0086311	0.926125	0.998189
hsa-miR-655-3p	0.0155491	0.83195	0.00784426	0.929563	0.998189
hsa-miR-4661-5p	-0.0115956	-0.603962	0.00697579	0.933567	0.998189
PRNCR1:lncRNA	0.0136777	-0.391603	0.00692193	0.933823	0.998189
hsa-miR-3120-3p	-0.00761507	3.37398	0.00680798	0.934369	0.998189
HCG11:lncRNA	-0.0100769	-0.474157	0.00677649	0.934521	0.998189
hsa-miR-34c-5p	-0.0119815	-0.104004	0.00645036	0.936112	0.998189
hsa-miR-199a-5p	0.0085827	9.29095	0.00612902	0.937721	0.998189
hsa-miR-1307-3p	0.00737753	8.03184	0.00605612	0.938091	0.998189
hsa-miR-1180-3p	0.0130295	4.60892	0.00591717	0.938804	0.998189
RNY4P23:misc_RNA	-0.00929843	3.38792	0.00589473	0.93892	0.998189
hsa_circ_001318	-0.00858964	-0.576718	0.00584306	0.939188	0.998189
MIR3180:lncRNA	-0.0123627	-0.68665	0.00571815	0.93984	0.998189
hsa-miR-181d-5p	-0.00905572	3.57764	0.00570649	0.939901	0.998189
hsa-miR-98-3p	-0.0067458	2.51741	0.00563922	0.940256	0.998189
hsa-miR-151a-3p	-0.00491432	12.5751	0.005634	0.940284	0.998189
hsa-miR-5683	-0.0163724	-1.23321	0.00559176	0.940508	0.998189
hsa-miR-511-5p	0.0089243	4.18954	0.00553967	0.940785	0.998189
hsa-miR-582-3p	-0.010334	-0.16406	0.00547398	0.941136	0.998189
hsa_circ_001250	0.0132434	-0.63552	0.00536226	0.941739	0.998189
hsa_circ_001177	-0.0124511	-0.736392	0.00535904	0.941756	0.998189
Metazoa_SRP:misc_RNA	0.00527637	4.28754	0.00534752	0.941819	0.998189
hsa_circ_000744	0.00677052	0.433913	0.00488836	0.944368	0.998189
hsa-miR-181a-3p	0.00707326	2.4465	0.00477353	0.945025	0.998189
hsa-miR-500a-5p	0.0172776	-1.32204	0.00466191	0.94567	0.998189
hsa-miR-6770-3p	0.0101204	-1.06073	0.00463897	0.945804	0.998189
hsa-miR-503-5p	-0.00740702	4.19517	0.00450168	0.946611	0.998189
SNORD33:snoRNA	-0.0094209	0.65577	0.00447601	0.946763	0.998189
RNY1P13:misc_RNA	0.00868311	1.15718	0.0159553	0.946916	0.998189
hsa-miR-484	-0.00411681	9.32798	0.00423736	0.948199	0.998189
RN7SL589P:misc_RNA	-0.0135823	-0.954418	0.00401213	0.949593	0.998189
hsa-miR-548u	0.00623502	0.383435	0.00396192	0.949909	0.998189
hsa-miR-1285-3p	0.0108004	0.860493	0.00390954	0.950241	0.998189
hsa-miR-4747-5p	-0.0147376	-1.56489	0.00366316	0.951832	0.998189
RN7SL242P:misc_RNA	0.00665256	-0.912163	0.00365416	0.951891	0.998189
hsa-miR-331-3p	-0.00439938	3.19048	0.00344704	0.953273	0.998189
hsa_piR_020450|gb|DQ598104|Homo_sapiens:9:133350930:133350959:Plus	-0.0116422	0.696067	0.0034241	0.953429	0.998189
SNORD67:snoRNA	0.0126036	-1.26289	0.00338469	0.953697	0.998189
hsa_piR_012681|gb|DQ587153|Homo_sapiens:20:2585585:2585613:Plus	0.00882644	1.20059	0.00301993	0.95626	0.998189
hsa-miR-548j-3p	0.00611523	1.22112	0.00292128	0.95698	0.998189
SNORA51:snoRNA	-0.00499913	0.765784	0.00292016	0.956988	0.998189
RNY4P34:misc_RNA	-0.00563816	2.12085	0.0028525	0.957489	0.998189
hsa-miR-654-5p	-0.00900214	4.29321	0.00283697	0.957605	0.998189
hsa-miR-330-3p	0.00497379	6.09394	0.0027345	0.958377	0.998189
LINC00941:lncRNA	0.010905	-0.9971	0.00272247	0.958468	0.998189
CTA:lncRNA	-0.00390689	1.06383	0.0026352	0.959139	0.998189
hsa-miR-93-3p	0.00431148	2.81193	0.00251085	0.960114	0.998189
hsa-miR-584-5p	0.00379426	7.98506	0.00249107	0.960271	0.998189
hsa-miR-543	-0.0086115	7.6007	0.00247074	0.960433	0.998189
RNY1:misc_RNA	0.00438479	12.744	0.00245895	0.960528	0.998189
hsa-miR-671-5p	-0.00694992	0.371755	0.00244748	0.96062	0.998189
hsa-miR-548n	0.00584787	-0.251956	0.00230913	0.961748	0.998189
hsa-miR-3691-5p	-0.00691069	-0.707692	0.00196881	0.964677	0.998189
PCBP1:lncRNA	0.0062843	-1.19235	0.00167282	0.967439	0.998189
hsa-miR-7113-5p	-0.00785497	-1.23543	0.00162921	0.967866	0.998189
hsa-miR-4326	0.00774073	3.44886	0.00148026	0.969369	0.998189
hsa-miR-299-3p	-0.00783802	-0.786503	0.00147496	0.969424	0.998189
SNORD102:snoRNA	0.00422755	1.76593	0.00145898	0.96959	0.998189
hsa-mir-500a	-0.00790516	-0.981234	0.00137995	0.970425	0.998189
hsa_piR_020814|gb|DQ598650|Homo_sapiens:22:38039828:38039859:Minus	-0.005593	-0.483021	0.00137227	0.970507	0.998189
RN7SL4P:misc_RNA	0.0072728	3.04997	0.00136089	0.97063	0.998189
SNAI3:lncRNA	-0.00908404	-1.12728	0.001308	0.971206	0.998189
hsa-miR-6780a-5p	0.0105751	-1.12385	0.00121767	0.972217	0.998189
hsa_piR_001101|gb|DQ571419|Homo_sapiens:1:45016687:45016714:Plus	-0.00596693	1.65103	0.00121612	0.972235	0.998189
hsa-miR-212-5p	-0.00333698	0.233838	0.00120103	0.972408	0.998189
SNORD21:snoRNA	-0.00447696	0.206607	0.00116385	0.972838	0.998189
hsa-miR-641	0.00399467	3.56689	0.00114495	0.973059	0.998189
hsa_circ_000594	-0.0257713	-0.727054	0.0421637	0.974746	0.998189
hsa-miR-514a-3p	-0.00419821	0.433078	0.000953414	0.975415	0.998189
RPPH1:lncRNA	0.00386939	6.1037	0.000935087	0.975653	0.998189
hsa-miR-548ar-3p	-0.00352191	-0.564066	0.000883951	0.976327	0.998189
RNY4P14:misc_RNA	-0.00271886	8.43711	0.000861554	0.976629	0.998189
hsa-miR-30d-5p	-0.00142764	12.3894	0.000852547	0.976752	0.998189
hsa-miR-6741-5p	0.00267171	1.26436	0.000760371	0.978044	0.998189
RN7SL296P:misc_RNA	-0.00299769	-0.262679	0.000717079	0.978678	0.998189
hsa-miR-151a-5p|hsa-miR-151b	-0.00273256	4.34833	0.000715778	0.978697	0.998189
LINC01623:lncRNA	0.00364325	-0.013655	0.000678145	0.979265	0.998189
LINC01933:lncRNA	0.00543122	-1.41254	0.000638206	0.979885	0.998189
hsa_piR_000552|gb|DQ570687|Homo_sapiens:22:38045003:38045030:Minus	-0.00361831	-0.200022	0.00050118	0.982174	0.998189
RNA5:rRNA_pseudogene	0.0061603	-1.85877	0.000474664	0.982652	0.998189
hsa-miR-933	0.0327339	-0.97523	0.0540452	0.98313	0.998189
SNORD15B:snoRNA	-0.00404887	-0.696864	0.000436295	0.983368	0.998189
hsa-miR-215-5p	0.00348706	7.54764	0.000417036	0.983739	0.998189
hsa-miR-6884-5p	-0.00361415	-0.930431	0.000365544	0.984776	0.998189
hsa-miR-183-5p	-0.00335075	7.65029	0.000328619	0.985565	0.998189
hsa-miR-429	0.00254115	2.46093	0.000325205	0.98564	0.998189
hsa-miR-412-5p	-0.00447644	-0.0793047	0.000289191	0.986459	0.998189
RN7SL767P:misc_RNA	0.00224793	-0.0610832	0.000265838	0.987017	0.998189
hsa-miR-1292-5p	0.0013845	2.19571	0.000221936	0.988137	0.998189
SNORA33:snoRNA	-0.00225961	-0.572603	0.00022024	0.988182	0.998189
hsa-miR-486-5p	0.00217505	13.8034	0.000204055	0.988625	0.998189
SCARNA3:scaRNA	-0.000826974	5.91518	0.000179161	0.989341	0.998189
hsa-miR-141-3p	-0.0016789	2.16738	0.000133306	0.990806	0.998189
hsa-miR-190b	-0.00136212	0.523793	9.82828e-05	0.992105	0.998189
hsa-miR-1277-5p	0.0012713	3.36977	9.62111e-05	0.992189	0.998189
hsa_circ_000820	0.00199789	-0.394412	9.22479e-05	0.992352	0.998189
SCARNA5:scaRNA	-0.00134247	-0.541218	8.05356e-05	0.992854	0.998189
SNORD104:snoRNA	0.00118261	5.8431	7.78777e-05	0.992973	0.998189
hsa-miR-323a-3p	0.00136558	4.3555	6.76289e-05	0.993451	0.998189
hsa-miR-184	0.00147471	0.0179531	6.24885e-05	0.993705	0.998189
hsa-miR-10a-5p	-0.000492458	9.7598	3.70058e-05	0.995156	0.998214
RN7SL3:misc_RNA	-0.00050982	1.30474	3.15992e-05	0.995524	0.998214
hsa-miR-27a-5p	0.000177297	1.85198	4.56092e-06	0.998299	0.999317
hsa-miR-4485-3p	-5.9886e-05	-1.43468	1.59779e-06	0.998993	0.999317
hsa-miR-548a-3p	7.64611e-05	1.63641	7.35178e-07	0.999317	0.999317

## Sheet: Table S9
Small non-coding RNA	logFC	logCPM	F	P-value	FDR
hsa-miR-570-3p	-0.994722	-1.85712	9.41243	0.0030458	0.103557
hsa-miR-378d	-0.491685	2.56723	7.23978	0.00968343	0.114593
hsa-miR-4686	-1.15408	-1.02152	7.09421	0.0101111	0.114593
hsa-miR-455-3p	-0.858709	0.0211411	5.59701	0.0219322	0.156476
hsa-miR-193b-3p	-0.890261	0.204832	5.20169	0.0269318	0.156476
DANCR:lncRNA	0.449734	-0.703719	4.73412	0.0343371	0.156476
hsa-miR-3127-3p	0.38907	-0.103421	4.65091	0.0359662	0.156476
hsa-miR-210-3p	-0.252787	4.22773	4.45249	0.039899	0.156476
hsa_piR_020008|gb|DQ597482|Homo_sapiens:11:10487020:10487050:Minus	0.753595	-0.540192	4.37878	0.0414202	0.156476
hsa-miR-181b-2-3p	-0.560804	-0.906952	3.92764	0.05288	0.174676
hsa-miR-34a-5p	-0.550506	-0.0537607	3.81479	0.0565128	0.174676
hsa-miR-1343-3p	0.430352	0.664497	3.58889	0.06404	0.181447
hsa-mir-378c	-0.328171	2.68093	3.11587	0.0836703	0.21883
hsa-miR-7155-3p	-0.479156	-1.03718	2.78382	0.1011	0.245529
RP3:lncRNA	0.21297	1.32605	2.21622	0.142901	0.306219
hsa-miR-455-5p	-0.46121	2.35122	2.19134	0.145097	0.306219
hsa-miR-193b-5p	-0.44438	2.32089	2.09464	0.154092	0.306219
hsa_circ_001799	0.933335	-2.84742	2.01151	0.162116	0.306219
hsa-miR-125b-2-3p	-0.34906	2.2605	1.92564	0.171424	0.306759
hsa-miR-99a-5p	-0.247078	10.8775	1.68572	0.200149	0.340253
hsa-miR-24-1-5p	-0.192699	2.19764	1.47861	0.229733	0.371949
hsa_circ_000745	0.230049	-0.0820757	1.26413	0.266351	0.411633
SNORD57:snoRNA	0.336756	-0.828606	1.16101	0.286334	0.423277
hsa-miR-3194-3p	-0.291282	-1.05796	1.05047	0.31018	0.439422
SNORD105B:snoRNA	0.358109	-1.10288	0.932029	0.338696	0.459547
SNORD2:snoRNA	0.346589	1.16322	0.880157	0.352717	0.459547
hsa-miR-29c-5p	-0.117351	2.06535	0.819012	0.369835	0.459547
hsa-miR-32-5p	-0.144582	6.66078	0.789748	0.378451	0.459547
hsa-miR-627-3p	-0.0939296	0.697055	0.322268	0.572823	0.671586
hsa-miR-548az-5p	-0.0713134	-0.126659	0.18419	0.669679	0.756987
hsa-miR-27b-3p	-0.0557758	10.6856	0.146487	0.703545	0.756987
hsa-miR-181b-3p	0.104808	-1.252	0.137254	0.712459	0.756987
hsa-miR-1271-5p	0.0472153	2.30963	0.0788601	0.780013	0.80365
hsa-miR-628-5p	0.0221027	3.50725	0.0262857	0.871861	0.871861

## Sheet: Table S10
Small non-coding RNA	logFC	logCPM	F	P-value	FDR
RP3:lncRNA	0.334257	1.40184	6.10891	0.0174156	0.430732
DANCR:lncRNA	0.606525	-0.817598	5.34681	0.0253372	0.430732
hsa-miR-7155-3p	-0.690568	-0.669856	4.03535	0.0503738	0.431796
SNORD57:snoRNA	0.629519	-0.781809	4.02382	0.0507995	0.431796
SNORD105B:snoRNA	0.614243	-1.10754	3.42618	0.0701936	0.460864
hsa-miR-181b-3p	-0.495745	-0.895357	3.17315	0.081329	0.460864
hsa-miR-628-5p	-0.258357	3.43497	2.8752	0.0970311	0.470445
hsa-miR-4686	-0.569005	-1.33533	2.0366	0.159374	0.470445
hsa-miR-181b-2-3p	-0.395597	-1.09173	1.95987	0.167936	0.470445
hsa_circ_000745	0.307174	-0.109758	1.90924	0.174123	0.470445
hsa-miR-29c-5p	-0.216009	2.76873	1.88802	0.176399	0.470445
hsa_circ_001799	1.24186	-2.63536	1.81045	0.183872	0.470445
hsa-miR-34a-5p	-0.403357	0.442577	1.71454	0.197275	0.470445
hsa-miR-570-3p	-0.448994	-0.904696	1.58849	0.213796	0.470445
hsa-miR-3127-3p	0.251534	-0.031955	1.54632	0.220343	0.470445
hsa-miR-455-5p	-0.341444	2.18339	1.45252	0.234586	0.470445
hsa-miR-1271-5p	-0.197394	2.95619	1.44846	0.235223	0.470445
hsa-miR-27b-3p	-0.211832	10.8813	1.36422	0.249106	0.470534
hsa-mir-378c	-0.212645	2.74584	1.25597	0.268508	0.480488
hsa-miR-125b-2-3p	-0.264028	2.43888	1.15216	0.288964	0.485323
hsa-miR-99a-5p	-0.209536	10.7014	1.10112	0.299758	0.485323
hsa-miR-3194-3p	-0.317056	-0.849103	0.94174	0.336921	0.486273
hsa-miR-193b-3p	-0.3225	0.974528	0.933932	0.339178	0.486273
hsa_piR_020008|gb|DQ597482|Homo_sapiens:11:10487020:10487050:Minus	0.455845	-0.954622	0.916969	0.343252	0.486273
hsa-miR-32-5p	-0.139488	6.76902	0.76057	0.387891	0.518356
hsa-miR-455-3p	-0.286183	-0.00839552	0.733631	0.39639	0.518356
hsa-miR-627-3p	-0.177496	0.852797	0.678347	0.414642	0.522141
hsa-miR-1343-3p	0.168719	0.789755	0.551663	0.461628	0.545748
hsa-miR-193b-5p	-0.212649	2.05077	0.542084	0.465491	0.545748
SNORD2:snoRNA	0.174561	0.432759	0.34661	0.559089	0.633634
hsa-miR-24-1-5p	-0.0687429	1.98972	0.122231	0.728301	0.798782
hsa-miR-210-3p	0.0266941	4.53247	0.025755	0.873236	0.927813
hsa-miR-548az-5p	0.0135733	0.055802	0.00534786	0.942038	0.962664
hsa-miR-378d	-0.00813306	2.53094	0.00221637	0.962664	0.962664

## Sheet: Table S11
Small non-coding RNA	logFC	logCPM	F	P-value	FDR
hsa-miR-548az-5p	-0.476948	-0.0688634	10.1051	0.00276086	0.0835837
SNORD2:snoRNA	1.09568	0.546475	8.19699	0.00648291	0.0835837
hsa-miR-181b-2-3p	-0.623783	-1.04161	7.05436	0.0109883	0.0835837
hsa-miR-627-3p	-0.358401	0.836816	6.85632	0.0121664	0.0835837
hsa_circ_000745	0.486545	-0.113734	6.84003	0.0122917	0.0835837
hsa-miR-193b-3p	-0.743424	-0.205889	5.47087	0.0240831	0.136471
hsa_piR_020008|gb|DQ597482|Homo_sapiens:11:10487020:10487050:Minus	0.853787	-1.09836	4.34817	0.0427896	0.207835
hsa-miR-4686	-0.724026	-1.69054	3.7743	0.0573497	0.228239
hsa-miR-193b-5p	-0.439623	1.88509	3.71917	0.0604161	0.228239
hsa-miR-181b-3p	-0.483123	-0.956001	3.32025	0.0753718	0.256264
hsa-miR-24-1-5p	-0.221103	2.11792	3.03112	0.0888356	0.274583
hsa-miR-27b-3p	-0.166001	10.4493	2.85633	0.0982503	0.278376
hsa-miR-99a-5p	-0.194531	10.6133	2.34332	0.133143	0.315645
hsa-miR-628-5p	-0.210403	3.28327	2.20665	0.14471	0.315645
hsa-mir-378c	-0.230474	2.58831	2.18961	0.146234	0.315645
hsa-miR-455-3p	-0.425925	-0.720934	2.16367	0.148539	0.315645
hsa-miR-1271-5p	-0.205753	2.16734	1.71864	0.196829	0.393658
SNORD105B:snoRNA	0.46325	-1.23911	1.57894	0.215296	0.40667
hsa-miR-210-3p	-0.145832	4.12638	1.47993	0.230419	0.412328
hsa-miR-1343-3p	0.259573	0.506591	1.3708	0.24817	0.421889
hsa-miR-570-3p	-0.450316	-1.6756	1.246	0.269695	0.425881
hsa-miR-455-5p	-0.254063	2.07594	1.11183	0.297577	0.425881
SNORD57:snoRNA	0.303376	-1.09219	1.07949	0.304531	0.425881
hsa-miR-29c-5p	-0.156758	1.94186	1.04333	0.312763	0.425881
hsa-miR-32-5p	-0.148637	6.62746	1.04163	0.313148	0.425881
hsa-miR-3194-3p	-0.200125	-1.16515	0.641526	0.427491	0.559026
hsa-miR-378d	-0.113311	2.35423	0.521429	0.474142	0.597067
hsa-miR-3127-3p	0.125601	-0.170412	0.443813	0.508902	0.617952
hsa-miR-7155-3p	-0.175919	-0.992964	0.300432	0.586438	0.687548
RP3:lncRNA	0.0617739	1.11638	0.263887	0.6101	0.691446
DANCR:lncRNA	0.0951209	-0.901289	0.231887	0.632568	0.693785
hsa-miR-125b-2-3p	-0.0750612	1.75258	0.183298	0.670693	0.712612
hsa-miR-34a-5p	0.0201406	-0.541059	0.00735752	0.932049	0.934832
hsa_circ_001799	-0.00312391	-3.0205	0.00679017	0.934832	0.934832

## Sheet: Table S12
Co-regulated proteins SNORD105B
SncRNA	Protein	Protein full name	Target	EntrezGeneSymbol	Beta	Lower	Upper	P-value	FDR
SNORD105B:snoRNA	SL003168	C-C motif chemokine 27	CTACK	CCL27	0.0769239	0.0460354	0.107812	8.56375e-07	7.49449e-05
SNORD105B:snoRNA	SL003303	C-C motif chemokine 28	CCL28	CCL28	0.193223	0.113446	0.273001	2.47916e-06	0.000186153
SNORD105B:snoRNA	SL003685	Nicotinamide phosphoribosyltransferase	PBEF	NAMPT	-0.170977	-0.248105	-0.0938498	9.25728e-06	0.000591
SNORD105B:snoRNA	SL005236	Protein NOV homolog	NovH	NOV	0.0520473	0.0278055	0.0762891	3.13901e-05	0.0015625
SNORD105B:snoRNA	SL000357	Coagulation factor IX	Coagulation Factor IX	F9	-0.105945	-0.160262	-0.0516291	6.00095e-05	0.00272187
SNORD105B:snoRNA	SL000537	Platelet-derived growth factor subunit B	PDGF-BB	PDGFB	0.118077	0.0548173	0.181336	6.36052e-05	0.00286585
SNORD105B:snoRNA	SL004400	Coagulation factor IXab	Coagulation Factor IXab	F9	-0.106429	-0.161771	-0.0510865	6.81341e-05	0.00301921
SNORD105B:snoRNA	SL004712	Stromal cell-derived factor 1	SDF-1	CXCL12	0.0592787	0.0262119	0.0923454	0.000131435	0.00534941
SNORD105B:snoRNA	SL004477	Protein S100-A9	calgranulin B	S100A9	0.130695	0.0590533	0.202337	0.000165476	0.00654895
SNORD105B:snoRNA	SL010528	Ubiquitin-fold modifier 1	UFM1	UFM1	-0.0874803	-0.138849	-0.0361113	0.000194679	0.00746972
SNORD105B:snoRNA	SL010927	Importin subunit beta-1	IMB1	KPNB1	-0.129116	-0.195828	-0.0624044	0.000261642	0.0096568
SNORD105B:snoRNA	SL010462	Ficolin-1	FCN1	FCN1	0.0640008	0.0324912	0.0955103	0.000316506	0.0113023
SNORD105B:snoRNA	SL000605	Ubiquitin+1, truncated mutation for UbB	Ubiquitin+1	RPS27A	-0.0648074	-0.100587	-0.0290281	0.000381818	0.0130894
SNORD105B:snoRNA	SL000062	Prostate-specific antigen	PSA	KLK3	0.0369348	-0.0411735	0.115043	0.000499834	0.0165697
SNORD105B:snoRNA	SL009792	Adenylosuccinate lyase	PUR8	ADSL	-0.119655	-0.181529	-0.0577815	0.000501774	0.0166296
SNORD105B:snoRNA	SL003785	Glyceraldehyde-3-phosphate dehydrogenase	GAPDH, liver	GAPDH	-0.0902405	-0.141207	-0.0392737	0.000843552	0.0252497
SNORD105B:snoRNA	SL011068	Interleukin-17 receptor C	IL-17 RC	IL17RC	0.0965607	0.0395695	0.153552	0.000885482	0.0262506
SNORD105B:snoRNA	SL002621	Midkine	Midkine	MDK	0.100372	0.0404504	0.160294	0.000936232	0.0273924
SNORD105B:snoRNA	SL003332	Matrix metalloproteinase-17	MMP-17	MMP17	0.0468961	0.0218203	0.0719719	0.000939136	0.0274693
SNORD105B:snoRNA	SL004739	Inter-alpha-trypsin inhibitor heavy chain H4	ITI heavy chain H4	ITIH4	-0.0405494	-0.0645368	-0.0165621	0.000952606	0.0278383
SNORD105B:snoRNA	SL004296	Adenylate kinase isoenzyme 1	Myokinase, human	AK1	-0.112302	-0.175243	-0.0493599	0.00104216	0.0299686
SNORD105B:snoRNA	SL010612	Dickkopf-related protein 4	Dkk-4	DKK4	0.061411	0.0232686	0.0995534	0.00108357	0.0310644
SNORD105B:snoRNA	SL000526	Neutrophil collagenase	MMP-8	MMP8	0.163224	0.0653806	0.261067	0.00115622	0.0326833
SNORD105B:snoRNA	SL004336	Fibroblast growth factor 18	FGF-18	FGF18	0.0509146	0.0213072	0.0805221	0.00121679	0.0341528
SNORD105B:snoRNA	SL008143	Ubiquitin-conjugating enzyme E2 N	UBE2N	UBE2N	-0.0847444	-0.134445	-0.0350437	0.00122613	0.0342923
SNORD105B:snoRNA	SL000539	Glucose-6-phosphate isomerase	PHI	GPI	-0.0799515	-0.128341	-0.0315622	0.00137574	0.0376783
SNORD105B:snoRNA	SL004070	Ubiquitin	Ubiquitin	RPS27A	-0.04658	-0.0741513	-0.0190087	0.00146789	0.0399644
SNORD105B:snoRNA	SL006916	Tyrosine-protein kinase Lck	LCK	LCK	0.0678544	0.0272738	0.108435	0.00165404	0.0443121
SNORD105B:snoRNA	SL005034	GTP-binding nuclear protein Ran	RAN	RAN	-0.0931609	-0.152534	-0.0337876	0.00175374	0.0467289
SNORD105B:snoRNA	SL005694	Peroxiredoxin-6	Peroxiredoxin-6	PRDX6	-0.0880473	-0.139202	-0.0368922	0.00184301	0.04834
Co-regulated proteins SNORD12C
SncRNA	Protein	Protein full name	Target	EntrezGeneSymbol	Beta	Lower	Upper	P-value	FDR
SNORD12C:snoRNA	SL003303	C-C motif chemokine 28	CCL28	CCL28	0.202854	0.126448	0.27926	8.2446e-07	7.40142e-05
SNORD12C:snoRNA	SL004815	14-3-3 protein beta/alpha	14-3-3 protein beta/alpha	YWHAB	-0.0911466	-0.127771	-0.0545217	1.81688e-06	0.000140662
SNORD12C:snoRNA	SL010515	Ribosomal protein S6 kinase alpha-3	RPS6KA3	RPS6KA3	-0.0977374	-0.139835	-0.0556394	5.17312e-06	0.000351561
SNORD12C:snoRNA	SL018938	Small ubiquitin-related modifier 3	SUMO3	SUMO3	-0.0758382	-0.111158	-0.0405186	6.53844e-06	0.000435611
SNORD12C:snoRNA	SL004101	Mothers against decapentaplegic homolog 2	SMAD2	SMAD2	-0.0958801	-0.143084	-0.0486766	9.13548e-06	0.000583512
SNORD12C:snoRNA	SL003685	Nicotinamide phosphoribosyltransferase	PBEF	NAMPT	-0.166581	-0.241191	-0.0919716	1.03321e-05	0.000644727
SNORD12C:snoRNA	SL000537	Platelet-derived growth factor subunit B	PDGF-BB	PDGFB	0.123984	0.0631343	0.184833	1.1133e-05	0.000688955
SNORD12C:snoRNA	SL010528	Ubiquitin-fold modifier 1	UFM1	UFM1	-0.0864205	-0.136084	-0.0367569	1.93049e-05	0.00106612
SNORD12C:snoRNA	SL004712	Stromal cell-derived factor 1	SDF-1	CXCL12	0.0686698	0.0371176	0.100222	2.24407e-05	0.00117869
SNORD12C:snoRNA	SL000357	Coagulation factor IX	Coagulation Factor IX	F9	-0.114251	-0.166335	-0.0621671	2.74783e-05	0.00139556
SNORD12C:snoRNA	SL005688	14-3-3 protein zeta/delta	14-3-3 protein zeta/delta	YWHAZ	-0.07855	-0.117979	-0.039121	2.8137e-05	0.0014276
SNORD12C:snoRNA	SL003183	C-X-C motif chemokine 10	IP-10	CXCL10	0.118217	0.0657011	0.170733	3.41894e-05	0.00167106
SNORD12C:snoRNA	SL003785	Glyceraldehyde-3-phosphate dehydrogenase	GAPDH, liver	GAPDH	-0.106787	-0.155337	-0.0582364	3.8908e-05	0.00186561
SNORD12C:snoRNA	SL010927	Importin subunit beta-1	IMB1	KPNB1	-0.135829	-0.199957	-0.0716999	4.83828e-05	0.002256
SNORD12C:snoRNA	SL004921	Nucleoside diphosphate kinase B	NDP kinase B	NME2	-0.113475	-0.16741	-0.0595405	4.94973e-05	0.00230624
SNORD12C:snoRNA	SL000409	Mitogen-activated protein kinase 3	ERK-1	MAPK3	-0.0645443	-0.0963048	-0.0327838	5.15322e-05	0.0023857
SNORD12C:snoRNA	SL004400	Coagulation factor IXab	Coagulation Factor IXab	F9	-0.112031	-0.165232	-0.0588296	5.51242e-05	0.00252159
SNORD12C:snoRNA	SL008143	Ubiquitin-conjugating enzyme E2 N	UBE2N	UBE2N	-0.0967896	-0.144337	-0.0492418	7.35158e-05	0.00321816
SNORD12C:snoRNA	SL000605	Ubiquitin+1, truncated mutation for UbB	Ubiquitin+1	RPS27A	-0.068405	-0.10282	-0.0339905	7.76972e-05	0.00337798
SNORD12C:snoRNA	SL002792	beta-adrenergic receptor kinase 1	BARK1	ADRBK1	-0.104802	-0.156073	-0.0535314	7.99871e-05	0.00347405
SNORD12C:snoRNA	SL006998	3-phosphoinositide-dependent protein kinase 1	PDPK1	PDPK1	-0.102305	-0.157893	-0.046716	8.1773e-05	0.00354918
SNORD12C:snoRNA	SL004924	Eukaryotic translation initiation factor 4H	eIF-4H	EIF4H	-0.0938399	-0.147141	-0.0405388	9.57533e-05	0.00403857
SNORD12C:snoRNA	SL004781	Tyrosine-protein kinase CSK	CSK	CSK	-0.108751	-0.167476	-0.0500264	9.77287e-05	0.00411785
SNORD12C:snoRNA	SL005679	Translationally-controlled tumor protein	TCTP	TPT1	-0.0624137	-0.0963733	-0.0284541	0.000119905	0.00494248
SNORD12C:snoRNA	SL010513	cAMP-dependent protein kinase catalytic subunit alpha	PRKACA	PRKACA	-0.0934521	-0.142756	-0.044148	0.000127221	0.00518653
SNORD12C:snoRNA	SL004823	Peptidyl-prolyl cis-trans isomerase A	Cyclophilin A	PPIA	-0.0659866	-0.103054	-0.028919	0.000202507	0.00771945
SNORD12C:snoRNA	SL004812	Triosephosphate isomerase	Triosephosphate isomerase	TPI1	-0.0787429	-0.117974	-0.0395114	0.000220907	0.00828517
SNORD12C:snoRNA	SL004306	SUMO-conjugating enzyme UBC9	UBC9	UBE2I	-0.0566528	-0.0886647	-0.0246409	0.00023083	0.00857143
SNORD12C:snoRNA	SL005687	Eukaryotic translation initiation factor 5A-1	eIF-5A-1	EIF5A	-0.0551241	-0.0866742	-0.0235739	0.000264407	0.00975481
SNORD12C:snoRNA	SL003655	Transketolase	Transketolase	TKT	-0.0801003	-0.120199	-0.0400015	0.000270989	0.00998415
SNORD12C:snoRNA	SL005034	GTP-binding nuclear protein Ran	RAN	RAN	-0.0983272	-0.155527	-0.0411273	0.000303681	0.0109096
SNORD12C:snoRNA	SL006917	Tyrosine-protein kinase Lyn	LYN	LYN	-0.105099	-0.16963	-0.0405686	0.00037581	0.012944
SNORD12C:snoRNA	SL004783	Protein S100-A12	S100A12	S100A12	-0.0695144	-0.107667	-0.0313615	0.000381495	0.013079
SNORD12C:snoRNA	SL004070	Ubiquitin	Ubiquitin	RPS27A	-0.0484799	-0.0750473	-0.0219125	0.000397529	0.0135014
SNORD12C:snoRNA	SL006918	Mitogen-activated protein kinase 1	MK01	MAPK1	-0.0995712	-0.155935	-0.043207	0.00040703	0.0138077
SNORD12C:snoRNA	SL004009	Ras-related C3 botulinum toxin substrate 1	RAC1	RAC1	-0.074568	-0.116655	-0.0324809	0.000428118	0.0144304
SNORD12C:snoRNA	SL008331	Proliferation-associated protein 2G4	PA2G4	PA2G4	-0.0733867	-0.114595	-0.0321783	0.000434945	0.014646
SNORD12C:snoRNA	SL010374	Methionine aminopeptidase 1	METAP1	METAP1	-0.0714061	-0.117743	-0.0250691	0.000543689	0.0177446
SNORD12C:snoRNA	SL000526	Neutrophil collagenase	MMP-8	MMP8	0.17514	0.0810446	0.269235	0.000586357	0.0187803
SNORD12C:snoRNA	SL006088	Sphingosine kinase 1	Sphingosine kinase 1	SPHK1	-0.0770307	-0.127569	-0.0264922	0.000646532	0.0204318
SNORD12C:snoRNA	SL013240	Adapter molecule crk	CRK	CRK	-0.0525894	-0.0843611	-0.0208177	0.000672041	0.0211101
SNORD12C:snoRNA	SL003168	C-C motif chemokine 27	CTACK	CCL27	0.0566998	0.0260167	0.0873828	0.000678986	0.0212456
SNORD12C:snoRNA	SL003700	Bcl2-associated agonist of cell death	BAD	BAD	-0.0719871	-0.11213	-0.0318445	0.000707031	0.0217744
SNORD12C:snoRNA	SL004296	Adenylate kinase isoenzyme 1	Myokinase, human	AK1	-0.109669	-0.170561	-0.0487773	0.000833839	0.0249787
SNORD12C:snoRNA	SL011530	Dynein light chain roadblock-type 1	DLRB1	DYNLRB1	-0.0703153	-0.118409	-0.0222221	0.000851833	0.025481
SNORD12C:snoRNA	SL003711	Caspase-3	Caspase-3	CASP3	-0.0915372	-0.152437	-0.030637	0.00103354	0.0297397
SNORD12C:snoRNA	SL010462	Ficolin-1	FCN1	FCN1	0.055802	0.0250602	0.0865438	0.00104593	0.0300684
SNORD12C:snoRNA	SL011202	Alpha-soluble NSF attachment protein	SNAA	NAPA	-0.0851801	-0.134437	-0.0359233	0.00106697	0.0306221
SNORD12C:snoRNA	SL002650	Pyruvate kinase PKM	M2-PK	PKM2	-0.0733057	-0.118692	-0.0279193	0.00128045	0.035272
SNORD12C:snoRNA	SL003792	Growth factor receptor-bound protein 2	GRB2 adapter protein	GRB2	-0.0921203	-0.161348	-0.0228927	0.0013589	0.037256
SNORD12C:snoRNA	SL002621	Midkine	Midkine	MDK	0.0952155	0.0371461	0.153285	0.00138248	0.0378452
SNORD12C:snoRNA	SL000448	Heat shock protein beta-1	HSP 27	HSPB1	-0.0647473	-0.113493	-0.0160015	0.00148853	0.0403769
SNORD12C:snoRNA	SL009792	Adenylosuccinate lyase	PUR8	ADSL	-0.104116	-0.164445	-0.043786	0.00153127	0.0413009
SNORD12C:snoRNA	SL014469	SHC-transforming protein 1	SHC1	SHC1	-0.053541	-0.091688	-0.0153939	0.00164007	0.0439719
SNORD12C:snoRNA	SL004750	ATP-dependent RNA helicase DDX19B	DEAD-box protein 19B	DDX19B	-0.0394135	-0.0646705	-0.0141566	0.00164124	0.0440002
